# Supplementary material for: A Dopamine-Responsive Signal Transduction Controls Transcription of Salmonella enterica Serovar Typhimurium Virulence Genes
Source: mBio. 2019 Apr 16;10(2):e02772-18. doi: 10.1128/mBio.02772-18 (PMC6469979; doi:10.1128/mBio.02772-18)
Supplement: TABLE S3 [file mBio.02772-18-st003.xlsx]

## Sheet: Sheet1
Table S3. RNA-Seq analysis of the EmrR-regulated genes in S. Typhimurium
gene_short_name	logFC (∆emrR mutant vs WT)	PValue
rfbJ	-11.9419	1.64e-35
STM4504	-11.2248	1.15e-25
mioC	-11.0841	5.21e-24
ssbB	-10.9784	8.04e-23
emrR	-10.8038	5.81e-21
STM0331	-10.7913	7.79e-21
STM1055	-10.7144	4.63e-20
trpC	-10.3828	5.36e-17
recN	-10.2709	4.64e-16
STM1239	-10.2437	7.7e-16
ydcK	-10.2254	1.08e-15
STM1037	-10.1688	3.03e-15
pflA	-10.1	1.02e-14
STM2137	-9.90605	2.56e-13
yieH	-9.85918	5.34e-13
mrdA	-9.83516	7.73e-13
STM3547	-9.7733	1.97e-12
STM4192	-9.73487	3.46e-12
map	-9.70867	5.06e-12
STM0762	-9.64101	1.32e-11
yihG	-9.61303	1.94e-11
STM0857	-9.5845	2.86e-11
atpE	-9.55539	4.23e-11
yjeB	-9.54062	5.15e-11
STM2914	-9.52569	6.27e-11
ycbG	-9.5106	7.63e-11
ydiD	-9.5106	7.63e-11
tolR	-9.5106	7.63e-11
pspF	-9.49535	9.3e-11
yggJ	-9.49535	9.3e-11
tdcG	-9.44863	1.69e-10
barA	-9.35037	5.66e-10
STM0052	-9.33332	6.94e-10
ygdI	-9.31607	8.51e-10
yghJ	-9.24493	1.94e-09
yqfB	-9.24493	1.94e-09
iroD	-9.20799	2.93e-09
STM0908	-9.20799	2.93e-09
yaeR	-9.18917	3.61e-09
yihR	-9.17009	4.45e-09
potA	-9.13116	6.77e-09
glpX	-9.13116	6.77e-09
rspA	-9.1113	8.36e-09
STM4493	-9.1113	8.36e-09
mviM	-9.09116	1.03e-08
yqjD	-9.09116	1.03e-08
STM4054	-9.07073	1.28e-08
narQ	-9.05001	1.58e-08
STM2690	-9.05001	1.58e-08
STM2747	-9.05001	1.58e-08
yheO	-9.02899	1.96e-08
yjgP	-9.00766	2.43e-08
ssaE	-8.96402	3.73e-08
glnG	-8.96402	3.73e-08
ssaO	-8.9417	4.63e-08
hycI	-8.9417	4.63e-08
ygcY	-8.89599	7.16e-08
nusG	-8.87258	8.91e-08
nadA	-8.79999	1.72e-07
yggB	-8.77495	2.15e-07
STM0539	-8.74948	2.69e-07
mgsA	-8.64282	6.59e-07
recJ	-8.64282	6.59e-07
yidZ	-8.64282	6.59e-07
hin	-8.61487	8.27e-07
STM4157	-8.61487	8.27e-07
STM1266	-8.55731	1.3e-06
melA	-8.55731	1.3e-06
STM4418	-8.55731	1.3e-06
ybbA	-8.55731	1.3e-06
STM0332	-8.52764	1.64e-06
STM3834	-8.52764	1.64e-06
yihV	-8.52764	1.64e-06
STM4549	-8.52764	1.64e-06
celB	-8.46641	2.6e-06
treB	-8.46641	2.6e-06
gltL	-8.46641	2.6e-06
kdpB	-8.46641	2.6e-06
rhaR	-8.40247	4.13e-06
STM1678	-8.3009	8.35e-06
STM3782	-8.3009	8.35e-06
STM4443	-8.3009	8.35e-06
ynfB	-8.26539	1.06e-05
dbpA	-8.26539	1.06e-05
yhaO	-8.26539	1.06e-05
yhdE	-8.26539	1.06e-05
tag	-8.26539	1.06e-05
xylA	-8.26539	1.06e-05
STM4065	-8.26539	1.06e-05
STM4425	-8.26539	1.06e-05
STM2275	-8.22898	1.34e-05
STM2281	-8.22898	1.34e-05
STM4596	-8.22898	1.34e-05
sopB	-8.19164	1.7e-05
ygaP	-8.19164	1.7e-05
gntR	-8.19164	1.7e-05
PSLT068	-8.19164	1.7e-05
flgL	-8.15329	2.16e-05
rpsS	-8.15329	2.16e-05
malF	-8.15329	2.16e-05
STM4446	-8.15329	2.16e-05
STM4489	-8.15329	2.16e-05
holD	-8.15329	2.16e-05
ybhP	-8.15329	2.16e-05
yfgA	-8.11391	2.75e-05
STM2959	-8.11391	2.75e-05
yheS	-8.11391	2.75e-05
STM3766	-8.11391	2.75e-05
yijO	-8.11391	2.75e-05
ygiW	-8.03175	4.46e-05
ycfH	-7.98885	5.69e-05
celF	-7.98885	5.69e-05
aroH	-7.98885	5.69e-05
yciF	-7.98885	5.69e-05
fliH	-7.98885	5.69e-05
misL	-7.98885	5.69e-05
rfaH	-7.98885	5.69e-05
STM1554	-7.94463	7.27e-05
STM1731	-7.94463	7.27e-05
STM2593	-7.94463	7.27e-05
yhdH	-7.94463	7.27e-05
yhiR	-7.94463	7.27e-05
yifB	-7.94463	7.27e-05
ribF	-7.94463	7.27e-05
cyoD	-7.94463	7.27e-05
PSLT025	-7.94463	7.27e-05
cbiO	-7.89902	9.3e-05
proB	-7.89902	9.3e-05
yhhX	-7.89902	9.3e-05
miaE	-7.89902	9.3e-05
STM0763	-7.89902	9.3e-05
yheL	-7.85191	0.000119039
ssaU	-7.80322	0.000152622
STM1637	-7.80322	0.000152622
yebR	-7.80322	0.000152622
yafB	-7.80322	0.000152622
gloB	-7.80322	0.000152622
STM2901	-7.80322	0.000152622
ispF	-7.80322	0.000152622
hybD	-7.80322	0.000152622
gntT	-7.80322	0.000152622
yicJ	-7.80322	0.000152622
yidG	-7.80322	0.000152622
wzzE	-7.80322	0.000152622
PSLT061	-7.80322	0.000152622
ylaB	-7.80322	0.000152622
STM0764	-7.80322	0.000152622
STM1026	-7.75282	0.000195932
ycfL	-7.75282	0.000195932
cbiH	-7.75282	0.000195932
eutK	-7.75282	0.000195932
STM0273	-7.75282	0.000195932
apeE	-7.75282	0.000195932
deoR	-7.75282	0.000195932
STM1130	-7.7006	0.000251864
pagD	-7.7006	0.000251864
osmE	-7.7006	0.000251864
yfhK	-7.7006	0.000251864
greA	-7.7006	0.000251864
ybeA	-7.7006	0.000251864
ybjT	-7.7006	0.000251864
pncB	-7.64642	0.000324206
minE	-7.64642	0.000324206
fliZ	-7.64642	0.000324206
hilD	-7.64642	0.000324206
yigA	-7.64642	0.000324206
STM4497	-7.64642	0.000324206
ybdN	-7.64642	0.000324206
ynfI	-7.59013	0.000417917
yqaA	-7.59013	0.000417917
ygcB	-7.59013	0.000417917
ispB	-7.59013	0.000417917
nanK	-7.59013	0.000417917
argR	-7.59013	0.000417917
emrD	-7.59013	0.000417917
STM3966	-7.59013	0.000417917
ispA	-7.59013	0.000417917
nlpC	-7.53155	0.000539505
ampE	-7.53155	0.000539505
chaA	-7.53155	0.000539505
STM2655	-7.53155	0.000539505
smf	-7.53155	0.000539505
STM4535	-7.53155	0.000539505
STM1128	-7.47048	0.000697527
STM1527	-7.47048	0.000697527
STM1549	-7.47048	0.000697527
STM1550	-7.47048	0.000697527
panD	-7.47048	0.000697527
motB	-7.47048	0.000697527
nxiA	-7.47048	0.000697527
ygiF	-7.47048	0.000697527
tyrB	-7.47048	0.000697527
STM1228	-7.40672	0.000903266
yniC	-7.40672	0.000903266
STM1871	-7.40672	0.000903266
STM2135	-7.40672	0.000903266
slrB	-7.40672	0.000903266
ygiD	-7.40672	0.000903266
yhhW	-7.40672	0.000903266
yibD	-7.40672	0.000903266
yjeO	-7.40672	0.000903266
caiB	-7.40672	0.000903266
STM0855	-7.40672	0.000903266
STM0859	-7.40672	0.000903266
yccX	-7.34001	0.00117163
ntpA	-7.34001	0.00117163
STM2240	-7.34001	0.00117163
purM	-7.34001	0.00117163
STM2614	-7.34001	0.00117163
STM3129	-7.34001	0.00117163
kdtA	-7.34001	0.00117163
yidH	-7.34001	0.00117163
STM4260	-7.34001	0.00117163
spvD	-7.34001	0.00117163
aefA	-7.34001	0.00117163
allC	-7.34001	0.00117163
moeA	-7.34001	0.00117163
mukF	-7.34001	0.00117163
ydhO	-7.28317	2.62e-50
btuE	-7.27007	0.00152235
add	-7.27007	0.00152235
narV	-7.27007	0.00152235
STM2011	-7.27007	0.00152235
cysW	-7.27007	0.00152235
xseA	-7.27007	0.00152235
STM3602	-7.27007	0.00152235
yidF	-7.27007	0.00152235
yjeJ	-7.27007	0.00152235
STM4436	-7.27007	0.00152235
fabA	-7.19656	0.00198168
STM1255	-7.19656	0.00198168
mlc	-7.19656	0.00198168
ogt	-7.19656	0.00198168
STM1859	-7.19656	0.00198168
STM2346	-7.19656	0.00198168
yfeR	-7.19656	0.00198168
STM3119	-7.19656	0.00198168
mdaB	-7.19656	0.00198168
STM0343	-7.19656	0.00198168
yihQ	-7.19656	0.00198168
STM4571	-7.19656	0.00198168
ylaC	-7.19656	0.00198168
STM0571	-7.19656	0.00198168
ydgI	-7.11911	0.00258457
STM2742	-7.11911	0.00258457
lldP	-7.11911	0.00258457
pepE	-7.11911	0.00258457
ybaW	-7.11911	0.00258457
lasT	-7.11911	0.00258457
traV	-7.11911	0.00258457
STM1256	-7.03725	0.00337776
STM1656	-7.03725	0.00337776
yfhP	-7.03725	0.00337776
rseC	-7.03725	0.00337776
nanA	-7.03725	0.00337776
yiaH	-7.03725	0.00337776
radC	-7.03725	0.00337776
STM0692	-7.03725	0.00337776
ybgH	-7.03725	0.00337776
tmk	-6.95048	0.00442397
STM1288	-6.95048	0.00442397
pyrH	-6.95048	0.00442397
yjdL	-6.95048	0.00442397
srlA	-6.95048	0.00442397
aas	-6.95048	0.00442397
ygiK	-6.95048	0.00442397
fic	-6.95048	0.00442397
ugpB	-6.95048	0.00442397
yhjB	-6.95048	0.00442397
STM3770	-6.95048	0.00442397
PSLT049	-6.95048	0.00442397
lamB	-6.93651	4.23e-67
araD	-6.85815	0.00580774
potC	-6.85815	0.00580774
ydeJ	-6.85815	0.00580774
yddX	-6.85815	0.00580774
STM1629	-6.85815	0.00580774
STM1634	-6.85815	0.00580774
cbiK	-6.85815	0.00580774
STM2405	-6.85815	0.00580774
ppx	-6.85815	0.00580774
tctE	-6.85815	0.00580774
iap	-6.85815	0.00580774
STM3071	-6.85815	0.00580774
hybC	-6.85815	0.00580774
yhhL	-6.85815	0.00580774
STM0557	-6.85815	0.00580774
ydhJ	-6.7595	0.00764351
STM1615	-6.7595	0.00764351
lig	-6.7595	0.00764351
STM2761	-6.7595	0.00764351
invG	-6.7595	0.00764351
yhjC	-6.7595	0.00764351
yhjK	-6.7595	0.00764351
STM3781	-6.7595	0.00764351
STM3981	-6.7595	0.00764351
yjaB	-6.7595	0.00764351
cueR	-6.7595	0.00764351
fimH	-6.7595	0.00764351
ybdR	-6.7595	0.00764351
glnP	-6.7595	0.00764351
STM0907	-6.7595	0.00764351
yceF	-6.65361	0.010087
ycfN	-6.65361	0.010087
potB	-6.65361	0.010087
STM1260	-6.65361	0.010087
pyrF	-6.65361	0.010087
folK	-6.65361	0.010087
fliA	-6.65361	0.010087
yohF	-6.65361	0.010087
napC	-6.65361	0.010087
xapB	-6.65361	0.010087
yaeD	-6.65361	0.010087
eutP	-6.65361	0.010087
ygbM	-6.65361	0.010087
yggS	-6.65361	0.010087
yqiK	-6.65361	0.010087
mdlB	-6.65361	0.010087
PSLT030	-6.65361	0.010087
traN	-6.65361	0.010087
entE	-6.65361	0.010087
STM1628	-6.53932	0.0133516
STM1857	-6.53932	0.0133516
yedO	-6.53932	0.0133516
fliT	-6.53932	0.0133516
pduP	-6.53932	0.0133516
dxr	-6.53932	0.0133516
rtn	-6.53932	0.0133516
menC	-6.53932	0.0133516
folC	-6.53932	0.0133516
yffB	-6.53932	0.0133516
yfgM	-6.53932	0.0133516
STM2573	-6.53932	0.0133516
STM2628	-6.53932	0.0133516
STM3052	-6.53932	0.0133516
sspB	-6.53932	0.0133516
yheU	-6.53932	0.0133516
prpC	-6.53932	0.0133516
aroL	-6.53932	0.0133516
STM4071	-6.53932	0.0133516
STM4213	-6.53932	0.0133516
tpx	-6.50181	4.17e-36
hpaI	-6.4152	0.0177313
ydiV	-6.4152	0.0177313
ydhM	-6.4152	0.0177313
STM1535	-6.4152	0.0177313
hpt	-6.4152	0.0177313
ychP	-6.4152	0.0177313
STM1785	-6.4152	0.0177313
ycgO	-6.4152	0.0177313
STM1836	-6.4152	0.0177313
STM2186	-6.4152	0.0177313
fabZ	-6.4152	0.0177313
STM2803	-6.4152	0.0177313
sipD	-6.4152	0.0177313
ygeA	-6.4152	0.0177313
sufI	-6.4152	0.0177313
ygjP	-6.4152	0.0177313
yrbI	-6.4152	0.0177313
ugpQ	-6.4152	0.0177313
yiaD	-6.4152	0.0177313
STM3859	-6.4152	0.0177313
STM3863	-6.4152	0.0177313
yiiP	-6.4152	0.0177313
yjcO	-6.4152	0.0177313
yjjY	-6.4152	0.0177313
ylbA	-6.4152	0.0177313
ybeF	-6.4152	0.0177313
hscC	-6.4152	0.0177313
STM0724	-6.4152	0.0177313
hutU	-6.4152	0.0177313
potH	-6.4152	0.0177313
htgA	-6.4152	0.0177313
ycaM	-6.4152	0.0177313
STM1046	-6.27939	0.0236353
ycbW	-6.27939	0.0236353
orfX	-6.27939	0.0236353
hpaH	-6.27939	0.0236353
hpaA	-6.27939	0.0236353
STM1254	-6.27939	0.0236353
STM0148	-6.27939	0.0236353
ydcG	-6.27939	0.0236353
stiH	-6.27939	0.0236353
slp	-6.27939	0.0236353
ruvA	-6.27939	0.0236353
STM1910	-6.27939	0.0236353
yadR	-6.27939	0.0236353
STM2225	-6.27939	0.0236353
STM2359	-6.27939	0.0236353
yfeH	-6.27939	0.0236353
STM2530	-6.27939	0.0236353
ptpS	-6.27939	0.0236353
xerD	-6.27939	0.0236353
yhaK	-6.27939	0.0236353
STM3508	-6.27939	0.0236353
STM3778	-6.27939	0.0236353
STM3784	-6.27939	0.0236353
STM4257	-6.27939	0.0236353
STM4442	-6.27939	0.0236353
STM4449	-6.27939	0.0236353
dpiA	-6.27939	0.0236353
caiE	-6.27939	0.0236353
STM1052	-6.12945	0.0316383
sulA	-6.12945	0.0316383
flgK	-6.12945	0.0316383
ycfX	-6.12945	0.0316383
STM1331	-6.12945	0.0316383
ychE	-6.12945	0.0316383
stfC	-6.12945	0.0316383
STM2126	-6.12945	0.0316383
STM2358	-6.12945	0.0316383
pgtP	-6.12945	0.0316383
cysM	-6.12945	0.0316383
STM2505	-6.12945	0.0316383
yfjD	-6.12945	0.0316383
yfjF	-6.12945	0.0316383
STM2750	-6.12945	0.0316383
STM2754	-6.12945	0.0316383
STM2762	-6.12945	0.0316383
yqiA	-6.12945	0.0316383
sun	-6.12945	0.0316383
STM0344	-6.12945	0.0316383
gph	-6.12945	0.0316383
greB	-6.12945	0.0316383
prpB	-6.12945	0.0316383
yidY	-6.12945	0.0316383
gidB	-6.12945	0.0316383
STM4039	-6.12945	0.0316383
STM4103	-6.12945	0.0316383
purD	-6.12945	0.0316383
treC	-6.12945	0.0316383
treR	-6.12945	0.0316383
STM4463	-6.12945	0.0316383
yjiE	-6.12945	0.0316383
STM4522	-6.12945	0.0316383
gltK	-6.12945	0.0316383
caiA	-6.12945	0.0316383
ppk	-5.98264	3.49e-18
STM1097	-5.96209	0.0425585
ycfU	-5.96209	0.0425585
ymfB	-5.96209	0.0425585
astD	-5.96209	0.0425585
STM1529	-5.96209	0.0425585
fliP	-5.96209	0.0425585
yejG	-5.96209	0.0425585
yfeA	-5.96209	0.0425585
eutD	-5.96209	0.0425585
STM2545	-5.96209	0.0425585
yfhH	-5.96209	0.0425585
bcfG	-5.96209	0.0425585
STM2788	-5.96209	0.0425585
STM3033	-5.96209	0.0425585
STM3358	-5.96209	0.0425585
rtcA	-5.96209	0.0425585
yicI	-5.96209	0.0425585
STM3783	-5.96209	0.0425585
dsdC	-5.96209	0.0425585
torR	-5.96209	0.0425585
recQ	-5.96209	0.0425585
pldB	-5.96209	0.0425585
yigZ	-5.96209	0.0425585
yihT	-5.96209	0.0425585
STM4032	-5.96209	0.0425585
STM0409	-5.96209	0.0425585
yijF	-5.96209	0.0425585
yjbA	-5.96209	0.0425585
phnT	-5.96209	0.0425585
STM0437	-5.96209	0.0425585
fhuF	-5.96209	0.0425585
yjjV	-5.96209	0.0425585
creA	-5.96209	0.0425585
mdlA	-5.96209	0.0425585
PSLT045	-5.96209	0.0425585
traY	-5.96209	0.0425585
traC	-5.96209	0.0425585
rihC	-5.96209	0.0425585
ybdZ	-5.96209	0.0425585
STM0886	-5.96209	0.0425585
STM3084	-5.86656	8.79e-52
hpaF	-5.77275	0.0575795
yceG	-5.77275	0.0575795
STM1250	-5.77275	0.0575795
STM1261	-5.77275	0.0575795
ydjN	-5.77275	0.0575795
ydiQ	-5.77275	0.0575795
ydiB	-5.77275	0.0575795
ydhI	-5.77275	0.0575795
STM1532	-5.77275	0.0575795
STM0164	-5.77275	0.0575795
STM1677	-5.77275	0.0575795
sopE2	-5.77275	0.0575795
yedE	-5.77275	0.0575795
STM2008	-5.77275	0.0575795
narP	-5.77275	0.0575795
yfeD	-5.77275	0.0575795
STM2446	-5.77275	0.0575795
STM2453	-5.77275	0.0575795
acrD	-5.77275	0.0575795
sinH	-5.77275	0.0575795
yafD	-5.77275	0.0575795
yfjG	-5.77275	0.0575795
hycF	-5.77275	0.0575795
sipB	-5.77275	0.0575795
lgt	-5.77275	0.0575795
STM3126	-5.77275	0.0575795
STM3411	-5.77275	0.0575795
STM3532	-5.77275	0.0575795
yhiN	-5.77275	0.0575795
yhjT	-5.77275	0.0575795
lldR	-5.77275	0.0575795
STM0038	-5.77275	0.0575795
yigQ	-5.77275	0.0575795
fidL	-5.77275	0.0575795
hemD	-5.77275	0.0575795
metJ	-5.77275	0.0575795
malM	-5.77275	0.0575795
finP	-5.77275	0.0575795
ybaB	-5.77275	0.0575795
ybbY	-5.77275	0.0575795
citF	-5.77275	0.0575795
ybeY	-5.77275	0.0575795
kdpC	-5.77275	0.0575795
STM0720	-5.77275	0.0575795
fixB	-5.77275	0.0575795
ybhK	-5.77275	0.0575795
ybiP	-5.77275	0.0575795
STM0884	-5.77275	0.0575795
ybjE	-5.77275	0.0575795
STM0951	-5.77275	0.0575795
dmsB	-5.77275	0.0575795
ybdO	-5.75811	4.07e-46
STM2138	-5.66093	2.95e-15
STM2404	-5.61093	7.72e-15
STM1050	-5.55475	0.0784503
flgM	-5.55475	0.0784503
ydiO	-5.55475	0.0784503
STM1494	-5.55475	0.0784503
ydeA	-5.55475	0.0784503
srfC	-5.55475	0.0784503
STM1666	-5.55475	0.0784503
STM1741	-5.55475	0.0784503
dadX	-5.55475	0.0784503
STM1809	-5.55475	0.0784503
flhE	-5.55475	0.0784503
STM1939	-5.55475	0.0784503
yedI	-5.55475	0.0784503
yeeO	-5.55475	0.0784503
pduS	-5.55475	0.0784503
yegU	-5.55475	0.0784503
eco	-5.55475	0.0784503
mesJ	-5.55475	0.0784503
mepA	-5.55475	0.0784503
STM2595	-5.55475	0.0784503
yafS	-5.55475	0.0784503
yfiF	-5.55475	0.0784503
kgtP	-5.55475	0.0784503
bcfH	-5.55475	0.0784503
STM2786	-5.55475	0.0784503
nrdI	-5.55475	0.0784503
hycC	-5.55475	0.0784503
STM2868	-5.55475	0.0784503
sipA	-5.55475	0.0784503
STM0289	-5.55475	0.0784503
STM3026	-5.55475	0.0784503
yrbE	-5.55475	0.0784503
yhcK	-5.55475	0.0784503
yrfD	-5.55475	0.0784503
STM0351	-5.55475	0.0784503
STM3530	-5.55475	0.0784503
STM3604	-5.55475	0.0784503
yhjH	-5.55475	0.0784503
yiaJ	-5.55475	0.0784503
yieE	-5.55475	0.0784503
STM3927	-5.55475	0.0784503
sbcD	-5.55475	0.0784503
yihZ	-5.55475	0.0784503
STM0410	-5.55475	0.0784503
STM4435	-5.55475	0.0784503
idnD	-5.55475	0.0784503
STM4539	-5.55475	0.0784503
ybeB	-5.55475	0.0784503
STM0650	-5.55475	0.0784503
kdpA	-5.55475	0.0784503
zntR	-5.41115	2.92e-13
rfaZ	-5.29983	1.91e-12
STM1032	-5.29784	0.107834
STM1089	-5.29784	0.107834
ynhA	-5.29784	0.107834
ydgM	-5.29784	0.107834
STM0149	-5.29784	0.107834
ydcX	-5.29784	0.107834
STM0163	-5.29784	0.107834
pspB	-5.29784	0.107834
cheB	-5.29784	0.107834
fliD	-5.29784	0.107834
yegW	-5.29784	0.107834
glpT	-5.29784	0.107834
yfaO	-5.29784	0.107834
STM2360	-5.29784	0.107834
cysZ	-5.29784	0.107834
cysA	-5.29784	0.107834
STM2508	-5.29784	0.107834
asrB	-5.29784	0.107834
cysC	-5.29784	0.107834
ygdL	-5.29784	0.107834
STM3082	-5.29784	0.107834
yggW	-5.29784	0.107834
gpt	-5.29784	0.107834
STM3166	-5.29784	0.107834
ygiN	-5.29784	0.107834
yhcC	-5.29784	0.107834
yhcG	-5.29784	0.107834
STM3357	-5.29784	0.107834
yheR	-5.29784	0.107834
glpG	-5.29784	0.107834
STM3549	-5.29784	0.107834
STM3599	-5.29784	0.107834
STM0361	-5.29784	0.107834
phoR	-5.29784	0.107834
yihO	-5.29784	0.107834
STM4067	-5.29784	0.107834
hydG	-5.29784	0.107834
STM4259	-5.29784	0.107834
STM4309	-5.29784	0.107834
STM4315	-5.29784	0.107834
yifZ	-5.29784	0.107834
STM4441	-5.29784	0.107834
PSLT001	-5.29784	0.107834
fsr	-5.29784	0.107834
lpxH	-5.29784	0.107834
ybdG	-5.29784	0.107834
dacA	-5.29784	0.107834
ybgL	-5.29784	0.107834
fixA	-5.29784	0.107834
STM0780	-5.29784	0.107834
STM0839	-5.29784	0.107834
STM0856	-5.29784	0.107834
cysE	-5.24524	3.27e-19
sipC	-5.19162	4.25e-24
ycdX	-5.04755	9.39e-11
mobB	-5.03497	1.13e-10
STM1534	-5.02227	1.35e-10
STM1040	-4.98505	0.149961
STM1236	-4.98505	0.149961
envF	-4.98505	0.149961
yoaG	-4.98505	0.149961
astA	-4.98505	0.149961
yniB	-4.98505	0.149961
ompN	-4.98505	0.149961
STM1492	-4.98505	0.149961
STM1531	-4.98505	0.149961
STM1557	-4.98505	0.149961
yddG	-4.98505	0.149961
ydcZ	-4.98505	0.149961
STM1632	-4.98505	0.149961
cybB	-4.98505	0.149961
narJ	-4.98505	0.149961
STM1793	-4.98505	0.149961
ycgL	-4.98505	0.149961
rnd	-4.98505	0.149961
yobG	-4.98505	0.149961
STM1843	-4.98505	0.149961
STM1858	-4.98505	0.149961
STM0201	-4.98505	0.149961
STM2177	-4.98505	0.149961
napD	-4.98505	0.149961
glpB	-4.98505	0.149961
STM2372	-4.98505	0.149961
hemF	-4.98505	0.149961
yfgE	-4.98505	0.149961
STM2587	-4.98505	0.149961
STM2603	-4.98505	0.149961
STM2619	-4.98505	0.149961
yfiE	-4.98505	0.149961
STM2755	-4.98505	0.149961
STM2840	-4.98505	0.149961
hycH	-4.98505	0.149961
STM2905	-4.98505	0.149961
ygcF	-4.98505	0.149961
stdA	-4.98505	0.149961
STM3121	-4.98505	0.149961
STM3138	-4.98505	0.149961
STM3175	-4.98505	0.149961
aer	-4.98505	0.149961
garK	-4.98505	0.149961
garR	-4.98505	0.149961
STM0329	-4.98505	0.149961
STM3333	-4.98505	0.149961
yhcO	-4.98505	0.149961
yhgG	-4.98505	0.149961
yicE	-4.98505	0.149961
ibpA	-4.98505	0.149961
fpr	-4.98505	0.149961
STM4252	-4.98505	0.149961
STM4320	-4.98505	0.149961
yjeK	-4.98505	0.149961
STM4433	-4.98505	0.149961
stjC	-4.98505	0.149961
lspA	-4.98505	0.149961
ccdB	-4.98505	0.149961
allB	-4.98505	0.149961
entA	-4.98505	0.149961
STM0651	-4.98505	0.149961
STM0725	-4.98505	0.149961
bioD	-4.98505	0.149961
yaaH	-4.98505	0.149961
ybiN	-4.98505	0.149961
ybjN	-4.98505	0.149961
yjaD	-4.92403	7.62e-21
yafK	-4.90268	7.08e-10
malK	-4.90268	7.08e-10
traS	-4.78282	1.89e-49
STM0854	-4.74161	5.63e-09
nifU	-4.71875	1.43e-18
nhoA	-4.69638	4.82e-14
STM4503	-4.61849	1.58e-17
yigN	-4.61203	2.64e-08
STM1035	-4.58512	0.212021
STM1060	-4.58512	0.212021
STM1248	-4.58512	0.212021
STM1263	-4.58512	0.212021
yeaJ	-4.58512	0.212021
STM1287	-4.58512	0.212021
ydhA	-4.58512	0.212021
ydgC	-4.58512	0.212021
yneH	-4.58512	0.212021
yneG	-4.58512	0.212021
smvA	-4.58512	0.212021
yacC	-4.58512	0.212021
STM1669	-4.58512	0.212021
ychM	-4.58512	0.212021
yecM	-4.58512	0.212021
yedA	-4.58512	0.212021
cbiC	-4.58512	0.212021
pduK	-4.58512	0.212021
sopA	-4.58512	0.212021
yohD	-4.58512	0.212021
napH	-4.58512	0.212021
eutH	-4.58512	0.212021
STM2574	-4.58512	0.212021
STM2575	-4.58512	0.212021
STM2617	-4.58512	0.212021
yfiP	-4.58512	0.212021
STM2682	-4.58512	0.212021
STM2745	-4.58512	0.212021
STM0276	-4.58512	0.212021
ygaE	-4.58512	0.212021
invI	-4.58512	0.212021
pphB	-4.58512	0.212021
STM2913	-4.58512	0.212021
ygcH	-4.58512	0.212021
STM2963	-4.58512	0.212021
yqcD	-4.58512	0.212021
kduD	-4.58512	0.212021
STM3022	-4.58512	0.212021
STM3085	-4.58512	0.212021
yggR	-4.58512	0.212021
yggU	-4.58512	0.212021
STM3117	-4.58512	0.212021
STM3254	-4.58512	0.212021
yrbD	-4.58512	0.212021
STM0345	-4.58512	0.212021
STM3461	-4.58512	0.212021
yhhY	-4.58512	0.212021
ugpC	-4.58512	0.212021
yhiP	-4.58512	0.212021
lpfC	-4.58512	0.212021
lpfB	-4.58512	0.212021
yiaC	-4.58512	0.212021
STM3688	-4.58512	0.212021
STM3697	-4.58512	0.212021
STM3845	-4.58512	0.212021
STM3860	-4.58512	0.212021
STM3945	-4.58512	0.212021
yigL	-4.58512	0.212021
STM4033	-4.58512	0.212021
STM4053	-4.58512	0.212021
STM4205	-4.58512	0.212021
STM4312	-4.58512	0.212021
phnX	-4.58512	0.212021
yjeM	-4.58512	0.212021
yjfQ	-4.58512	0.212021
STM4429	-4.58512	0.212021
yjiH	-4.58512	0.212021
STM4536	-4.58512	0.212021
pefD	-4.58512	0.212021
amtB	-4.58512	0.212021
PSLT042	-4.58512	0.212021
PSLT063	-4.58512	0.212021
folD	-4.58512	0.212021
ybdB	-4.58512	0.212021
ybdM	-4.58512	0.212021
citX2	-4.58512	0.212021
lipB	-4.58512	0.212021
ybfE	-4.58512	0.212021
STM0726	-4.58512	0.212021
yabF	-4.58512	0.212021
yliD	-4.58512	0.212021
ybjM	-4.58512	0.212021
ycaO	-4.58512	0.212021
era	-4.50505	1.59e-12
yhdP	-4.46736	3.05e-12
aroK	-4.46657	4.96e-16
STM2746	-4.41473	1.23e-42
hisJ	-4.35282	4.22e-07
serA	-4.3324	5.17e-07
ybbP	-4.235	1.67e-23
STM1630	-4.22569	1.43e-06
pgtC	-4.18069	2.15e-06
malP	-4.17654	1.92e-13
fabH	-4.15766	2.65e-06
yaiC	-4.15766	2.65e-06
nhaA	-4.14262	4.57e-27
yafJ	-4.11045	4e-06
sifB	-4.061	2.39e-46
nuoJ	-4.04888	2.65e-29
idi	-4.03662	7.48e-06
ssaK	-4.03639	4.81e-49
STM1003	-4.0299	0.307715
STM1014	-4.0299	0.307715
yccS	-4.0299	0.307715
copS	-4.0299	0.307715
scsB	-4.0299	0.307715
yceL	-4.0299	0.307715
flgN	-4.0299	0.307715
ydjM	-4.0299	0.307715
ydiK	-4.0299	0.307715
STM1481	-4.0299	0.307715
STM1497	-4.0299	0.307715
STM1513	-4.0299	0.307715
yncA	-4.0299	0.307715
ynbE	-4.0299	0.307715
STM1649	-4.0299	0.307715
ycjE	-4.0299	0.307715
STM0018	-4.0299	0.307715
narK	-4.0299	0.307715
yadI	-4.0299	0.307715
panC	-4.0299	0.307715
znuB	-4.0299	0.307715
STM1933	-4.0299	0.307715
stfA	-4.0299	0.307715
yedJ	-4.0299	0.307715
cspB	-4.0299	0.307715
cobS	-4.0299	0.307715
cbiM	-4.0299	0.307715
cbiJ	-4.0299	0.307715
pduW	-4.0299	0.307715
hisA	-4.0299	0.307715
wcaB	-4.0299	0.307715
alkA	-4.0299	0.307715
baeS	-4.0299	0.307715
bcfC	-4.0299	0.307715
STM2197	-4.0299	0.307715
yejB	-4.0299	0.307715
yejE	-4.0299	0.307715
yejH	-4.0299	0.307715
yejL	-4.0299	0.307715
yfcN	-4.0299	0.307715
STM2447	-4.0299	0.307715
eutS	-4.0299	0.307715
STM2484	-4.0299	0.307715
STM2509	-4.0299	0.307715
STM2527	-4.0299	0.307715
STM2592	-4.0299	0.307715
STM2621	-4.0299	0.307715
STM2705	-4.0299	0.307715
STM2766	-4.0299	0.307715
yqaB	-4.0299	0.307715
ygbF	-4.0299	0.307715
fucO	-4.0299	0.307715
araE	-4.0299	0.307715
stdB	-4.0299	0.307715
yggX	-4.0299	0.307715
STM3124	-4.0299	0.307715
STM3193	-4.0299	0.307715
bacA	-4.0299	0.307715
yhaH	-4.0299	0.307715
STM3255	-4.0299	0.307715
yrbB	-4.0299	0.307715
STM3354	-4.0299	0.307715
rpmJ	-4.0299	0.307715
STM3520	-4.0299	0.307715
gntK	-4.0299	0.307715
STM3558	-4.0299	0.307715
yhiH	-4.0299	0.307715
lpfE	-4.0299	0.307715
STM3736	-4.0299	0.307715
rdgC	-4.0299	0.307715
rhoL	-4.0299	0.307715
yigG	-4.0299	0.307715
STM4052	-4.0299	0.307715
trmA	-4.0299	0.307715
nfi	-4.0299	0.307715
STM4199	-4.0299	0.307715
STM4208	-4.0299	0.307715
STM4270	-4.0299	0.307715
phnR	-4.0299	0.307715
sgaB	-4.0299	0.307715
ytfG	-4.0299	0.307715
STM4434	-4.0299	0.307715
STM4450	-4.0299	0.307715
STM4529	-4.0299	0.307715
stjB	-4.0299	0.307715
orf5	-4.0299	0.307715
PSLT036	-4.0299	0.307715
traM	-4.0299	0.307715
citC2	-4.0299	0.307715
citT	-4.0299	0.307715
ybeU	-4.0299	0.307715
citA	-4.0299	0.307715
phrB	-4.0299	0.307715
STM0717	-4.0299	0.307715
STM0723	-4.0299	0.307715
caiT	-4.0299	0.307715
ybhC	-4.0299	0.307715
ybiV(1)	-4.0299	0.307715
grxA	-4.0299	0.307715
ftsE	-4.01114	9.22e-06
sdaC	-3.98118	3.69e-58
STM1253	-3.9588	1.4e-05
csgG	-3.94549	3.53e-16
tlpA	-3.92996	9.5e-09
ybgJ	-3.92929	1.68e-11
STM3791	-3.9245	1.42e-19
STM1552	-3.91996	1.96e-11
allR	-3.89603	3.1e-19
feoA	-3.87654	2.65e-05
STM3772	-3.87654	2.65e-05
STM2692	-3.81897	4.05e-05
STM0930	-3.81897	4.05e-05
yeeA	-3.78931	5.01e-05
ybhF	-3.77394	1.41e-12
oat	-3.75901	6.21e-05
hrpA	-3.71945	4.92e-10
STM0818	-3.71945	4.92e-10
ybgC	-3.70556	1.46e-07
alr	-3.69646	9.54e-05
nusA	-3.67661	9.5e-31
yojN	-3.67147	1.4e-13
yajC	-3.66475	1.61e-13
sbp	-3.66413	0.000118353
STM1410	-3.6521	2.42e-22
yeiR	-3.64212	1.56e-09
dnaN	-3.63106	0.000146918
poxB	-3.62375	3.68e-13
dpiB	-3.62227	3.69e-07
rfbC	-3.61035	1.26e-14
ssaC	-3.572	1.82e-48
glpD	-3.56652	6.67e-17
elaA	-3.49694	1.37e-06
trbH	-3.44329	8.24e-22
araA	-3.42036	1.83e-17
rfbV	-3.40357	9.77e-13
iroN	-3.38165	5.43e-08
sscB	-3.37757	9.19e-14
cadC	-3.37557	0.000677247
yiiD	-3.37217	1.32e-09
fhlA	-3.34162	3.31e-12
ydiY	-3.34095	2.12e-09
STM3531	-3.33508	0.000844221
ais	-3.28736	4.69e-09
STM4351	-3.28171	6.45e-16
yafC	-3.25051	0.00131379
ubiE	-3.23065	1.66e-05
yheT	-3.22713	1.68e-22
pipB	-3.1878	3.33e-44
STM3133	-3.18668	2.11e-30
trpS2	-3.18494	2.44e-05
fabI	-3.17752	1.64e-28
yiaK	-3.16068	0.00204851
phoQ	-3.1291	4.01e-20
STM3377	-3.12447	2.01e-13
slyD	-3.11927	6.01e-28
parA	-3.11872	5.53e-20
traD	-3.11638	0.470168
STM1012	-3.11562	0.470298
STM1018	-3.11562	0.470298
STM1029	-3.11562	0.470298
yccF	-3.11562	0.470298
STM1127	-3.11562	0.470298
flgA	-3.11562	0.470298
rluC	-3.11562	0.470298
STM1258	-3.11562	0.470298
astC	-3.11562	0.470298
yacA	-3.11562	0.470298
ydiR	-3.11562	0.470298
STM1368	-3.11562	0.470298
orf245	-3.11562	0.470298
pdxY	-3.11562	0.470298
STM1484	-3.11562	0.470298
ynfM	-3.11562	0.470298
yneI	-3.11562	0.470298
STM1575	-3.11562	0.470298
ydbL	-3.11562	0.470298
yciU	-3.11562	0.470298
STM1863	-3.11562	0.470298
STM1873	-3.11562	0.470298
flhA	-3.11562	0.470298
yedF	-3.11562	0.470298
yodD	-3.11562	0.470298
STM2007	-3.11562	0.470298
sbcB	-3.11562	0.470298
wza	-3.11562	0.470298
yegQ	-3.11562	0.470298
stcD	-3.11562	0.470298
stcB	-3.11562	0.470298
yehS	-3.11562	0.470298
ada	-3.11562	0.470298
STM2273	-3.11562	0.470298
STM2280	-3.11562	0.470298
rof	-3.11562	0.470298
STM2377	-3.11562	0.470298
yfeJ	-3.11562	0.470298
yfeL	-3.11562	0.470298
eutR	-3.11562	0.470298
STM2507	-3.11562	0.470298
STM2547	-3.11562	0.470298
STM2552	-3.11562	0.470298
STM2748	-3.11562	0.470298
STM2760	-3.11562	0.470298
STM2764	-3.11562	0.470298
STM2816	-3.11562	0.470298
gutM	-3.11562	0.470298
ygbD	-3.11562	0.470298
hypE	-3.11562	0.470298
invH	-3.11562	0.470298
STM2904	-3.11562	0.470298
STM2938	-3.11562	0.470298
ygeD	-3.11562	0.470298
yqgD	-3.11562	0.470298
yqgE	-3.11562	0.470298
ansB	-3.11562	0.470298
mutY	-3.11562	0.470298
STM3152	-3.11562	0.470298
oadG	-3.11562	0.470298
mreD	-3.11562	0.470298
yhdU	-3.11562	0.470298
STM0349	-3.11562	0.470298
envZ	-3.11562	0.470298
yhgH	-3.11562	0.470298
STM3517	-3.11562	0.470298
STM3550	-3.11562	0.470298
ugpE	-3.11562	0.470298
livF	-3.11562	0.470298
dppC	-3.11562	0.470298
foxA	-3.11562	0.470298
STM3652	-3.11562	0.470298
prpD	-3.11562	0.470298
dut	-3.11562	0.470298
STM3767	-3.11562	0.470298
dsdX	-3.11562	0.470298
STM0381	-3.11562	0.470298
torS	-3.11562	0.470298
pstC	-3.11562	0.470298
yaaA	-3.11562	0.470298
STM4010	-3.11562	0.470298
rhaT	-3.11562	0.470298
STM4068	-3.11562	0.470298
STM4102	-3.11562	0.470298
murB	-3.11562	0.470298
STM4141	-3.11562	0.470298
thiL	-3.11562	0.470298
yjbE	-3.11562	0.470298
yjcC	-3.11562	0.470298
yjcD	-3.11562	0.470298
phnA	-3.11562	0.470298
STM4318	-3.11562	0.470298
dsbD	-3.11562	0.470298
yjfR	-3.11562	0.470298
ptxA	-3.11562	0.470298
sgaU	-3.11562	0.470298
ampG	-3.11562	0.470298
nrdG	-3.11562	0.470298
ytgA	-3.11562	0.470298
yjiO	-3.11562	0.470298
tsr	-3.11562	0.470298
dnaT	-3.11562	0.470298
trpR	-3.11562	0.470298
sthE	-3.11562	0.470298
samA	-3.11562	0.470298
recR	-3.11562	0.470298
citF2	-3.11562	0.470298
ybgT	-3.11562	0.470298
dcoA	-3.11562	0.470298
hutC	-3.11562	0.470298
moaC	-3.11562	0.470298
ybiK	-3.11562	0.470298
STM0860	-3.11562	0.470298
STM0869	-3.11562	0.470298
ybjC	-3.11562	0.470298
dcuS	-3.11358	0.00255977
yaiW	-3.11351	1.92e-11
parB	-3.10522	1.31e-15
arcB	-3.10178	1.05e-18
ygaD	-3.08496	3.28e-11
rfbN	-3.08041	1.79e-06
STM3132	-3.0785	1.3e-38
STM2289	-3.06488	0.00320009
uvrY	-3.05671	6.42e-12
STM1559	-3.04231	7.71e-17
STM1940	-3.04104	7.37e-11
znuA	-3.04012	1.23e-12
STM3792	-3.03229	1.01e-08
hsdS	-3.01677	2e-12
rpsO	-3.01449	0.00400235
mukE	-3.01449	0.00400235
yljA	-3.01249	9.59e-05
yciO	-3.01146	1.96e-07
ydgH	-3.01069	1.81e-16
STM2594	-3.0069	7.79e-16
dsbG	-3.00224	1.39e-09
aroF	-2.99413	4.37e-06
galP	-2.96212	6.15e-18
STM0293	-2.92923	4.42e-09
STM2767	-2.92446	6.35e-15
STM1082	-2.90809	0.0062686
maa	-2.90809	0.0062686
gshB	-2.90382	0.000210867
ycfS	-2.9005	1.26e-10
cysN	-2.8913	7.94e-09
csgF	-2.87337	4.57e-18
sifA	-2.87151	5.56e-21
STM0159	-2.86539	8.01e-12
mgtA	-2.85066	1.99e-09
bfr	-2.83783	6.8e-37
STM0306	-2.81453	8.46e-37
yadF	-2.80894	3.2e-14
rimL	-2.80664	2.25e-07
sptP	-2.80485	3.54e-14
ssaD	-2.79815	2.94e-24
potD	-2.79814	2.38e-06
hlpA	-2.78434	2.26e-28
rtcB	-2.78393	3.17e-05
spvC	-2.78226	1.56e-22
STM1635	-2.76953	3.61e-07
STM4505	-2.76321	3.8e-05
hofQ	-2.75007	6.28e-08
STM1542	-2.73549	4.67e-06
orf48	-2.73215	0.0123225
hemN	-2.73215	0.0123225
rsdB	-2.72374	0.000692414
moaA	-2.72374	0.000692414
ycaL	-2.72374	0.000692414
yacE	-2.7227	4.84e-20
ssaN	-2.71942	5.66e-30
potG	-2.71718	3.08e-09
sseB	-2.70311	6.54e-06
ssaM	-2.70219	1.11e-15
STM0972	-2.68746	6.94e-33
yabB	-2.68703	1.05e-20
mipA	-2.68388	1.01e-27
thiI	-2.67903	1.09e-06
gltS	-2.66839	0.0154466
yjfO	-2.66839	0.0154466
STM1672	-2.66501	6.92e-30
frdC	-2.66269	2.08e-07
orf6	-2.66082	1.87e-21
STM2344	-2.65834	0.00103068
rfbM	-2.65492	3.51e-18
ggt	-2.65283	6.83e-14
ampH	-2.65051	9.09e-09
STM2585	-2.63887	5.83e-34
STM1005	-2.63624	6.55e-10
yhbG	-2.63222	0.000113352
nusB	-2.6247	2.21e-10
glpQ	-2.6245	0.00125775
dnaA	-2.62293	2.12e-11
STM1048	-2.61885	1.53e-05
rfbH	-2.61027	5.58e-29
traT	-2.6085	1.13e-28
ssaL	-2.60467	1.24e-23
yhjQ	-2.60168	0.0193682
rfbU	-2.59963	1.16e-11
rplB	-2.59845	5.42e-24
ssaI	-2.59575	6.71e-13
dinP	-2.58984	0.00153501
cspA	-2.58984	0.00153501
malE	-2.58039	2.09e-17
malS	-2.56814	3.91e-06
STM1583	-2.53982	7.1e-26
STM0274	-2.53173	0.0242915
sseJ	-2.51876	3.21e-25
psd	-2.51765	1.74e-12
phoB	-2.51652	7.08e-08
ygjO	-2.4784	3.17e-09
kdpE	-2.47105	5.03e-12
yffH	-2.46267	0.000407673
STM4445	-2.46267	0.000407673
sseG	-2.45822	0.0304724
ydgP	-2.45822	0.0304724
mltA	-2.45822	0.0304724
ttk	-2.45822	0.0304724
nmpC	-2.4557	4.55e-20
rfbP	-2.44397	4.31e-12
ycjI	-2.44224	0.00340772
holC	-2.44224	0.00340772
sopD	-2.43395	8.4e-05
grxB	-2.43154	2.01e-28
ptsN	-2.42925	7.16e-08
ssrB	-2.41725	1.17e-23
engA	-2.41634	1.95e-05
prlC	-2.414	9.55e-09
fur	-2.41285	2.89e-08
STM0081	-2.41099	7.83e-15
STM2239	-2.41032	0.000588054
fucR	-2.40745	1.22e-06
pagK	-2.39928	1.22e-08
STM1053	-2.38852	9.17e-15
STM1536	-2.38077	0.038232
phsA	-2.38077	0.038232
mrr	-2.38077	0.038232
ybdF	-2.38077	0.038232
murF	-2.36996	9.86e-11
ydeW	-2.34766	8.62e-26
pocR	-2.34169	9.42e-15
gcvT	-2.33798	2.72e-07
yfhF	-2.32542	8.66e-12
asmA	-2.3207	0.00619733
wecB	-2.30711	1.75e-10
hpaD	-2.29892	0.0479724
topB	-2.29892	0.0479724
btuD	-2.29892	0.0479724
iroB	-2.29892	0.0479724
STM4262	-2.29892	0.0479724
yjeS	-2.29892	0.0479724
hnr	-2.28729	5.25e-06
ynaF	-2.28337	1.73e-06
yhhA	-2.28243	1.54e-18
sseI	-2.27047	5.44e-11
yjgB	-2.26681	0.000330505
dnaJ	-2.26457	8.35e-05
pqaA	-2.26317	1.56e-23
traG	-2.25931	4.64e-08
hha	-2.24815	2.71e-05
dgkA	-2.24668	9.81e-05
cybC	-2.24463	1.57e-12
pagC	-2.23688	2.36e-25
cca	-2.23627	9.43e-06
rplL	-2.23239	9.14e-16
yebK	-2.23116	3.15e-08
STM2148	-2.2278	8.69e-10
yeaD	-2.22323	1.09e-05
yahN	-2.21214	0.0601964
ugtL	-2.20432	7.55e-24
yhbT	-2.20241	4.3e-05
ygiM	-2.19765	8.68e-11
sseA	-2.19194	3.29e-24
rfaB	-2.19168	1.76e-09
STM3034	-2.18796	0.0112586
STM4528	-2.18796	0.0112586
STM2780	-2.1822	1.35e-24
pabB	-2.1796	0.00254394
STM1533	-2.17536	0.000655442
yqjC	-2.16961	5.24e-20
fdhF	-2.15373	0.000220223
STM4495	-2.14087	1.36e-15
STM3378	-2.14086	0.0137317
STM1493	-2.13907	7.94e-05
ssaB	-2.13464	9.99e-16
pdxK	-2.13455	3.22e-07
yjcG	-2.13439	0.000258847
yfbU	-2.13151	1.84e-12
csgE	-2.11981	0.0755321
gabP	-2.10812	1.42e-05
STM1698	-2.10185	1.02e-18
gcpE	-2.09922	2.67e-06
tatC	-2.09494	0.000357548
tig	-2.09376	3.13e-10
cutF	-2.09216	0.016743
apaH	-2.09216	0.016743
rhuM	-2.08723	7.9e-08
ytfJ	-2.08321	1.35e-08
rpmC	-2.08259	0.00439769
lon	-2.0766	2.27e-16
STM0053	-2.06887	3.95e-06
STM3118	-2.06787	8.52e-07
artJ	-2.05772	1.12e-20
prkB	-2.05226	0.00153957
birA	-2.04875	0.00527557
ybaO	-2.04875	0.00527557
yaaU	-2.04875	0.00527557
yncD	-2.04177	0.0204073
STM2778	-2.02128	0.0947366
bcfD	-2.02116	0.0947624
yqiB	-2.02116	0.0947624
yhcP	-2.02116	0.0947624
fabB	-2.01065	3.33e-12
STM1249	-2.0085	1.3e-20
yfaV	-1.99991	0.00216412
sugR	-1.99971	4.76e-10
STM1618	-1.99174	5.05e-05
STM3291	-1.98955	0.0248631
STM3388	-1.98955	0.0248631
ygaU	-1.9838	1.27e-10
ilvM	-1.97937	1.42e-07
yeaS	-1.96964	0.000940221
rplN	-1.95009	1.57e-11
ypeC	-1.9456	0.00303938
celD	-1.94127	1.59e-07
clpP	-1.93684	8.87e-05
STM1269	-1.92051	3.69e-07
blc	-1.91623	8.22e-14
pdhR	-1.91527	0.118861
pcnB	-1.91527	0.118861
galM	-1.91505	6.78e-06
glnQ	-1.90553	7.67e-06
mug	-1.90266	0.00152163
ftn	-1.88916	0.00426403
yjaG	-1.88422	4.02e-07
STM0307	-1.88102	7.67e-13
yajI	-1.87977	0.000155456
phsB	-1.87907	0.0368483
yoaA	-1.86861	0.000368201
manA	-1.8669	5.59e-09
yjeF	-1.86649	0.0130417
STM0652	-1.86649	0.0130417
gpsA	-1.86514	0.000178855
rfbA	-1.86483	7.15e-06
rfaD	-1.86208	2.36e-13
sscA	-1.86177	1.63e-17
tdh	-1.85894	1.96e-16
ychA	-1.85465	4.7e-06
rfbK	-1.84813	2.46e-12
yfdC	-1.84759	1.55e-08
uup	-1.84709	1.6e-05
rpoZ	-1.83195	4.78e-09
dgoA	-1.8271	0.0156093
STM4448	-1.82049	0.0448167
sufB	-1.81389	2.36e-13
sppA	-1.81362	0.001249
STM2605	-1.80823	0.00288209
STM1810	-1.80099	0.149033
STM2343	-1.80099	0.149033
idnT	-1.80099	0.149033
ytfK	-1.79195	8.49e-08
infC	-1.78712	1.95e-15
nlpD	-1.78609	2.55e-15
fnr	-1.78502	2.79e-11
phoN	-1.77933	1.79e-15
sseD	-1.76536	1.53e-10
metA	-1.76462	1.75e-12
yncJ	-1.75943	0.0544674
yciH	-1.75943	0.0544674
minD	-1.75266	1.21e-09
sfcA	-1.75179	1.38e-06
seqA	-1.74647	2.43e-09
sseF	-1.74494	0.0223226
STM4031	-1.74494	0.0223226
STM1330	-1.73688	8.77e-06
kefB	-1.72258	6.89e-05
glnH	-1.72248	7.74e-12
tbpA	-1.72149	2.64e-05
frr	-1.71195	4.74e-05
thrA	-1.71131	8.95e-14
srfJ	-1.70847	0.00266002
STM1538	-1.70718	0.00543228
srmB	-1.70462	8.84e-09
PSLT026	-1.70204	0.0266688
yhaJ	-1.69567	0.0661396
sseC	-1.68332	1.11e-15
mobA	-1.67686	0.186769
mog	-1.67686	0.186769
STM2779	-1.67549	4.32e-15
STM1864	-1.66595	1.31e-12
oppA	-1.66531	1.6e-13
cysH	-1.66416	0.00359187
ydfH	-1.66296	0.000215095
rfaC	-1.65782	0.0318379
basR	-1.65702	5.09e-13
udg	-1.64937	3.14e-11
ygdP	-1.64624	1.88e-06
STM2210	-1.63256	0.00241677
nhaB	-1.62896	0.0802348
yneC	-1.61826	0.000136743
gogB	-1.61628	3.97e-07
sodC	-1.61221	0.0379782
gcvR	-1.61221	0.0379782
STM1548	-1.61186	2.34e-13
ybiT	-1.60368	0.019174
mod	-1.60002	0.000400816
argE	-1.59932	6.7e-07
yicC	-1.598	4.41e-07
rplJ	-1.59682	2.56e-11
yjgD	-1.59069	0.00189713
nlpI	-1.5898	5.1e-10
sseB	-1.58722	3.29e-14
yjbC	-1.57496	9.96e-05
pqaB	-1.57372	0.000811795
rpiA	-1.57213	0.00370787
uxuR	-1.57002	0.0118838
ybbO	-1.56817	0.0225958
uppS	-1.55924	0.000922319
dcm	-1.55901	0.0972262
nadB	-1.55901	0.0972262
rbfA	-1.55901	0.0972262
yicL	-1.55901	0.0972262
coaA	-1.55901	0.0972262
yciM	-1.54762	0.00065764
mrcB	-1.54705	0.00755985
adhP	-1.54298	5.17e-05
cbiD	-1.54105	0.233896
STM2571	-1.54105	0.233896
acpS	-1.54105	0.233896
cysJ	-1.54105	0.233896
yggT	-1.54105	0.233896
yliB	-1.54095	0.0138759
yggG	-1.53176	0.0266087
ybjG	-1.51641	0.053892
yggL	-1.51301	0.000603682
ssrA	-1.50164	2.11e-12
yecA	-1.50118	0.000162738
yiiU	-1.50042	0.000680133
rplW	-1.4981	3.79e-05
gnd	-1.48763	1.19e-09
ansA	-1.4874	0.00652682
tdcA	-1.4874	0.00652682
slrP	-1.48211	3.68e-10
def	-1.47822	2.61e-07
STM0731	-1.47194	0.0117489
dam	-1.46602	0.0640982
yciC	-1.45608	0.0368083
icdA	-1.45404	2.33e-08
STM4427	-1.45005	0.0220042
ilvN	-1.446	0.0135939
yhbN	-1.44429	0.0004159
yjfN	-1.44082	1.79e-08
msyB	-1.43276	0.000257303
sitD	-1.43167	0.000114841
tsx	-1.42868	3.88e-10
yeiU	-1.42193	0.0028775
fkpA	-1.41729	2.11e-09
ycfQ	-1.41686	6.53e-08
pgpB	-1.4138	0.0761485
artM	-1.41037	0.00110313
crr	-1.40144	6.1e-11
nuoA	-1.39987	0.000885534
orf32	-1.39111	0.292644
yciL	-1.39111	0.292644
STM0333	-1.39111	0.292644
STM3737	-1.39111	0.292644
STM3906	-1.39111	0.292644
pnuC	-1.39111	0.292644
narZ	-1.39021	7.55e-05
STM0291	-1.38842	1.29e-09
osmY	-1.38643	3.08e-08
wecF	-1.38553	0.00551108
polA	-1.38203	3.91e-08
otsA	-1.38081	0.000269325
fepE	-1.37619	0.050729
ssaH	-1.37011	7.66e-06
yidC	-1.36366	1.52e-05
bcsC	-1.35961	0.090349
gltJ	-1.35757	0.000990234
ygaF	-1.35248	2.87e-05
yliH	-1.35211	7.93e-10
prfC	-1.35142	0.000800004
rfaI	-1.35048	0.000482621
STM4261	-1.34098	9.89e-08
ushB	-1.33756	3.01e-09
idnR	-1.33734	0.0242067
fliY	-1.33297	1.48e-07
yaiA	-1.32977	0.0080879
STM1043	-1.3262	0.171581
thiJ	-1.3262	0.171581
smtA	-1.3262	0.171581
STM1188	-1.32596	0.00314035
yeiA	-1.31659	0.00459553
yraO	-1.31659	0.00459553
pheT	-1.30924	1.06e-09
ftnB	-1.30332	0.107048
yieP	-1.30332	0.107048
yggE	-1.30085	0.00517598
ftsL	-1.3006	0.00169226
trmU	-1.29163	0.0696145
wecD	-1.29163	0.0696145
aroM	-1.28493	0.00582754
cysI	-1.28454	0.0467161
glnD	-1.28389	0.000284172
rpoA	-1.28336	1.59e-08
carA	-1.27929	1.29e-07
frdD	-1.27813	1.48e-05
lytB	-1.27717	0.00209348
yifE	-1.27554	8.59e-06
nuoK	-1.27016	0.00874498
pgtE	-1.26513	4.08e-09
yabC	-1.2644	1.62e-08
spvB	-1.26419	1.39e-09
ribE	-1.2639	4.02e-05
ftsZ	-1.26177	1.47e-09
sseE	-1.25797	1.34e-08
oppB	-1.24474	0.12664
ung	-1.24474	0.12664
ybeQ	-1.24474	0.12664
rpsK	-1.24466	7.56e-07
arcA	-1.24025	6.65e-07
yfhB	-1.23942	0.206647
yajF	-1.23942	0.206647
acs	-1.23575	0.00103703
dapA	-1.23502	7.78e-05
yfdZ	-1.22887	1.79e-06
STM1747	-1.22741	6.15e-05
STM1829	-1.22606	0.000166299
tolQ	-1.22509	0.000476366
cmk	-1.22425	0.000102184
queA	-1.22376	0.365705
caiC	-1.22376	0.365705
ygfB	-1.22298	0.000263369
argS	-1.21944	0.00932594
yfiO	-1.2168	5.3e-07
pqiB	-1.21133	0.0171913
mrsA	-1.21084	0.00595882
rpsJ	-1.21022	0.000308621
ycfD	-1.20574	0.0238984
rplK	-1.20285	0.000614644
galT	-1.19507	2.5e-06
glyA	-1.19255	2.44e-06
yidA	-1.18596	0.000550853
yeaA	-1.18318	3.55e-06
rfe	-1.18233	0.0271589
ftsA	-1.18171	0.000260391
ssaV	-1.18169	0.000146426
phoH	-1.17839	0.015968
ydeZ	-1.17783	2.37e-05
tolA	-1.17704	0.000958051
prc	-1.16957	1.07e-05
dppA	-1.16743	2.41e-08
nrdB	-1.16664	0.000179849
mig-14	-1.16145	1.71e-06
STM2668	-1.15854	0.0308416
STM4498	-1.15725	0.0561672
STM1033	-1.15469	0.110844
dppB	-1.15469	0.110844
yjdB	-1.14937	0.000441475
yncB	-1.14869	3.5e-07
yjbQ	-1.14841	0.00510903
STM1619	-1.14709	0.248361
gmk	-1.14709	0.248361
STM4317	-1.14709	0.248361
lplA	-1.14709	0.248361
katE	-1.14644	3.52e-06
ybdH	-1.14342	0.00186349
mglA	-1.14003	1.89e-05
ghmA	-1.13954	0.000561069
recB	-1.13917	0.00380268
clpX	-1.12065	3.1e-07
STM1657	-1.11992	0.176319
dksA	-1.11452	0.00398398
ybdL	-1.1143	3.23e-06
STM0947	-1.10735	0.0127558
ydfI	-1.106	0.129053
fdnG	-1.106	0.129053
gudD	-1.10276	0.000346627
ptrB	-1.1025	4.18e-06
tufB	-1.10233	2.15e-07
epd	-1.10231	0.00182749
ydaA	-1.09527	1.33e-07
STM2740	-1.09066	1.24e-06
sdhD	-1.08778	0.0571969
mopB	-1.08166	0.000384
yfiA	-1.07515	2.45e-07
ygjU	-1.07359	1.27e-06
vacB	-1.06685	2.94e-05
fadD	-1.06216	0.000537422
apbA	-1.0616	0.00357641
thiE	-1.05963	0.040297
ibpB	-1.05923	0.0508806
rcsB	-1.05824	1.16e-05
yjeA	-1.05802	0.0844052
ycaJ	-1.05802	0.0844052
STM1267	-1.05705	0.111371
yiiM	-1.05705	0.111371
oppD	-1.05414	0.0023369
selD	-1.05321	0.207439
mreB	-1.05321	0.207439
yccW	-1.04844	0.297791
ynaI	-1.04844	0.297791
ipk	-1.04844	0.297791
STM0082	-1.04812	0.0113055
dps	-1.04679	2.68e-06
STM3135	-1.04247	1.5e-06
spvA	-1.03816	5.2e-07
pipD	-1.0371	6.02e-07
ptsA	-1.03673	0.0105088
eutC	-1.03659	0.0453775
yeaH	-1.03495	9.82e-07
STM3194	-1.03442	0.456287
prsA	-1.03013	6.71e-05
rfbI	-1.02652	0.00978332
STM1131	-1.02573	0.0264715
STM1472	-1.02336	0.0964474
hemG	-1.01821	0.0405895
STM1854	-1.01539	0.128121
ssaQ	-1.01397	0.00629656
ydcR	-1.01302	0.0025878
yhjS	-1.00899	0.00851879
mgtC	-1.00641	1.66e-06
lrp	-1.00524	2.27e-05
nanT	-1.00339	0.174043
gsp	-0.995587	7.4e-05
STM3769	-0.990624	0.0200311
ribB	-0.98785	0.110063
STM2139	-0.983931	0.000620153
grxC	-0.979799	0.000101354
livK	-0.979215	0.0296039
hslV	-0.979215	0.0296039
rplV	-0.975146	0.000626695
sfsA	-0.972486	0.14716
erfK	-0.972043	0.0364496
pntA	-0.970386	0.00134382
ssaR	-0.969138	6.92e-05
yjgA	-0.967808	0.0951301
STM1499	-0.960864	0.0184853
STM2406	-0.960349	0.0142944
yrbC	-0.956874	8.84e-06
STM0356	-0.953695	0.0404982
sdaB	-0.950427	0.00785416
bglA	-0.944307	0.00474512
hflX	-0.943384	0.0504785
yceA	-0.942551	0.356097
yfcE	-0.942551	0.356097
rnpA	-0.942551	0.356097
cof	-0.942551	0.356097
ydhE	-0.928269	0.168744
STM2922	-0.928269	0.168744
udhA	-0.924624	0.0931582
ybgK	-0.924624	0.0931582
nuoH	-0.914096	0.142728
pmrF	-0.911345	0.000449564
rpoS	-0.910432	1.25e-05
yedP	-0.909753	0.285169
parC	-0.909753	0.285169
clpB	-0.906365	7.09e-05
yciR	-0.906081	0.00386847
speD	-0.905724	0.0398372
STM2486	-0.903817	0.00602224
yhjY	-0.897207	0.055315
htpX	-0.894449	0.029251
ssaG	-0.891509	0.0265687
ygbO	-0.890854	0.00517151
mdh	-0.889552	0.00490953
phnO	-0.888647	0.0146395
abc	-0.88308	0.0021271
yiaG	-0.882654	0.193149
yahO	-0.880791	0.0320176
ppc	-0.880582	0.00021488
PSLT043	-0.880388	0.00656921
sdhA	-0.875755	0.162165
pepA	-0.874827	0.0240708
STM2585A	-0.87134	0.0102478
dld	-0.867472	0.00292969
rstA	-0.867059	0.117751
STM3651	-0.867059	0.117751
yceI	-0.864904	0.00631294
ilvI	-0.864142	0.101583
rpsG	-0.86201	0.000309174
lrhA	-0.861803	0.0882511
STM3580	-0.861135	0.00442307
yehZ	-0.859884	0.0771543
hypB	-0.859884	0.0771543
rseA	-0.85736	5.68e-05
gshA	-0.85308	0.0383027
samB	-0.849942	0.00430526
nuoL	-0.839653	0.0135609
ybgS	-0.838829	0.052165
secA	-0.838576	0.0661477
ybeC	-0.837733	0.113513
ileS	-0.835497	0.000494875
sufC	-0.834327	0.268555
STM4097	-0.832297	0.333061
nrdD	-0.818748	0.00287952
yccK	-0.816414	0.568143
htrB	-0.816414	0.568143
apbE	-0.816414	0.568143
hycG	-0.816414	0.568143
pstA	-0.816414	0.568143
STM4161	-0.816414	0.568143
ytfE	-0.816414	0.568143
STM1733	-0.813813	0.10926
otsB	-0.813578	0.00697642
amn	-0.811022	0.000801007
STM1251	-0.809616	0.000240834
yibF	-0.807374	0.000187782
narY	-0.804001	0.0707924
rpmI	-0.802296	0.1747
tatA	-0.801165	0.0803
pmbA	-0.800239	0.0091913
lpxO	-0.800016	0.00181411
metF	-0.79825	0.00200932
pepD	-0.798021	0.00164048
pgk	-0.797573	0.000543678
wzzB	-0.793933	0.0176169
degQ	-0.791855	0.00227693
prpA	-0.789992	0.0687135
ddg	-0.78854	0.00242696
STM4419	-0.786856	0.251593
ego	-0.78499	0.000169648
STM1133	-0.784723	0.0531187
nemA	-0.782862	0.00565086
yqfA	-0.780647	0.0310926
smg	-0.779585	0.000289157
pyrI	-0.777617	0.0666881
yafA	-0.77687	0.0139557
nanE	-0.776161	0.165756
rplE	-0.775095	0.00151128
rep	-0.773266	0.308906
STM0950	-0.773266	0.308906
yraP	-0.768561	0.00340314
ubiB	-0.762758	0.0971676
STM3262	-0.762107	0.000517649
galU	-0.76015	0.00113586
STM0360	-0.755476	0.15727
gcvA	-0.754212	0.235445
STM1866	-0.749695	0.00049871
atpG	-0.74589	0.0202952
envE	-0.744543	0.185256
mscL	-0.744223	0.00194198
STM2599	-0.7422	0.0469135
ftsJ	-0.737579	0.00743702
STM1541	-0.734125	0.0407006
yajQ	-0.730381	0.220473
lepA	-0.726868	0.0321705
metE	-0.724983	0.00369546
talA	-0.714881	0.00128327
rpmG	-0.713384	0.112048
STM2610	-0.71285	0.00869013
efp	-0.71131	0.265619
STM4575	-0.71131	0.265619
yegH	-0.709505	0.354395
pstS	-0.704146	0.504271
accA	-0.692031	0.0611713
dcuA	-0.691292	0.00364377
STM2494	-0.689922	0.00742967
sdhC	-0.686352	0.182779
yceH	-0.684241	0.324907
STM1561	-0.684241	0.324907
guaC	-0.680462	0.111801
mdoB	-0.680358	0.0158339
rnc	-0.678905	0.0909456
pdxJ	-0.676818	0.172352
aroD	-0.675481	0.133867
glgC	-0.674914	0.00302954
secB	-0.674008	0.0874934
yceB	-0.672127	0.0288204
mppA	-0.668346	0.00633047
hslU	-0.66814	0.027904
aspA	-0.664113	0.00132235
purG	-0.663614	0.121547
manY	-0.657004	0.00166665
fljB	-0.654692	0.276332
ybdQ	-0.651405	0.00686024
sspH2	-0.650909	0.0424545
STM1558	-0.648713	0.0255804
ssaT	-0.645305	0.256275
yqjG	-0.644023	0.0044544
rluD	-0.642796	0.40544
ubiC	-0.642558	0.0263866
relA	-0.642318	0.00348714
hisP	-0.640991	0.168526
fadL	-0.63798	0.0312981
tdcC	-0.637952	0.238482
STM0292	-0.632038	0.22262
yihA	-0.632038	0.22262
trpS	-0.631595	0.0644335
sitA	-0.631167	0.00440148
yfbQ	-0.630245	0.024671
yneB	-0.630241	0.00356305
psiF	-0.625913	0.0969115
ddlB	-0.621478	0.335974
purH	-0.621478	0.335974
STM1607	-0.619374	0.0409126
smpA	-0.615304	0.308499
dnaX	-0.615304	0.308499
ptsI	-0.61285	0.00373497
STM3343	-0.611856	0.155443
malT	-0.610826	0.00620692
proP	-0.610648	0.284615
rpoB	-0.608688	0.00307937
yjjP	-0.608081	0.140209
STM3120	-0.607012	0.263677
atpD	-0.605673	0.00463311
yebE	-0.604094	0.245188
STM0327	-0.603925	0.00846649
acpP	-0.601628	0.008781
guaA	-0.599701	0.214077
narL	-0.598006	0.200893
ybjX	-0.596877	0.016868
hsdM	-0.594182	0.168447
nuoG	-0.593903	0.0244087
ushA	-0.593205	0.159522
thiG	-0.590991	0.0606717
slyA	-0.590034	0.00433353
cydB	-0.587147	0.00724889
glgP	-0.586151	0.00544522
STM2478	-0.584716	0.0717089
yrfF	-0.584494	0.0294883
rfbG	-0.581804	0.0126
yaeC	-0.580669	0.0140304
argG	-0.580234	0.012539
yhbH	-0.579602	0.0190861
mgtB	-0.57916	0.00562187
pflB	-0.578006	0.00488327
yaeT	-0.577351	0.0131408
ybjY	-0.57718	0.0362178
hepA	-0.576944	0.0757113
yeeY	-0.576674	0.122161
rplP	-0.576649	0.00864139
STM4467	-0.57664	0.127726
cbiF	-0.576023	0.218985
sbmC	-0.575905	0.233979
ldhA	-0.575196	0.00770066
miaB	-0.575044	0.0196132
rpoH	-0.574187	0.00831719
fhuE	-0.573764	0.415495
cafA	-0.573764	0.415495
pbpG	-0.572851	0.462428
ygfY	-0.572851	0.462428
modE	-0.572851	0.462428
yrbK	-0.571644	0.0521677
ycbK	-0.570585	0.030353
ycgB	-0.569509	0.00551264
suhB	-0.568332	0.596585
STM2591	-0.568332	0.596585
stbC	-0.568332	0.596585
STM3774	-0.568332	0.596585
ydgA	-0.56778	0.00809518
rfaK	-0.563856	0.0683811
argI	-0.560182	0.0168548
yebW	-0.559505	0.705524
STM1851	-0.554617	0.0833691
PSLT046	-0.553246	0.0239992
STM2706	-0.543067	0.320789
yhfC	-0.539824	0.213237
ilvE	-0.538741	0.0197184
fdoH	-0.538733	0.349163
dmsA	-0.538733	0.349163
fdoG	-0.537749	0.0142597
aroB	-0.536945	0.0714307
STM1624	-0.536628	0.021458
dnaQ	-0.533212	0.0623288
ecnR	-0.533148	0.382178
dgoK	-0.530242	0.19263
rsd	-0.529198	0.0788373
frdB	-0.528291	0.0190583
ubiG	-0.527746	0.0288604
dadA	-0.52758	0.203973
pykA	-0.524855	0.0310672
speF	-0.523229	0.175553
cysB	-0.519748	0.113863
prfB	-0.517423	0.245552
STM1049	-0.515182	0.467946
yeaO	-0.515182	0.467946
ydcF	-0.515182	0.467946
ybiH	-0.510926	0.219327
STM1328	-0.507028	0.0590471
mazG	-0.506925	0.233117
cpxR	-0.506925	0.233117
potF	-0.506631	0.0286334
yiaF	-0.502618	0.2094
slt	-0.502412	0.248386
rpsA	-0.501889	0.0175099
ftsN	-0.501385	0.385637
hsdR	-0.501294	0.10872
yqiE	-0.499343	0.525695
mdoG	-0.495729	0.0381347
STM0042	-0.494078	0.235639
wecE	-0.493653	0.182588
lysA	-0.493413	0.148514
yobF	-0.491192	0.070577
yejK	-0.490246	0.424002
yejM	-0.490246	0.424002
ygbK	-0.490246	0.424002
hemE	-0.490246	0.424002
trxB	-0.4859	0.0653552
malQ	-0.476156	0.387611
ycaP	-0.475284	0.46974
STM0479	-0.472689	0.599882
STM3595	-0.471144	0.0498454
hypO	-0.469416	0.307506
dxs	-0.469018	0.20631
tesB	-0.469018	0.20631
ftsI	-0.467804	0.228076
STM2238	-0.465839	0.197728
STM2342	-0.464694	0.11143
yehT	-0.464005	0.288203
yijC	-0.464005	0.288203
STM3833	-0.460787	0.331192
mglB	-0.458266	0.0290135
acrR	-0.456136	0.308923
STM1643	-0.454121	0.525458
phoU	-0.454121	0.525458
iclR	-0.454121	0.525458
trpA	-0.451285	0.231219
ssaJ	-0.450517	0.0299052
nagE	-0.449024	0.0450727
fis	-0.447093	0.332176
rbsD	-0.44603	0.469324
STM3777	-0.441827	0.17418
STM3251	-0.438126	0.245628
uspA	-0.436329	0.0472495
mtlR	-0.435114	0.332764
nhaR	-0.435114	0.332764
ytfP	-0.434969	0.204697
napB	-0.433088	0.291552
ydiA	-0.429377	0.190534
gyrB	-0.427991	0.0866968
himA	-0.424845	0.260764
yehU	-0.42442	0.358389
STM2340	-0.421886	0.595496
STM3079	-0.418391	0.702477
glgS	-0.418391	0.702477
ycfM	-0.407993	0.183309
STM2361	-0.406239	0.0562762
proC	-0.405526	0.277034
ybjP	-0.405168	0.0955179
fldA	-0.402774	0.136311
dgoR	-0.400415	0.518238
yggN	-0.399962	0.158277
STM2763	-0.397348	0.420349
yehV	-0.392574	0.263745
priB	-0.392129	0.384774
aroE	-0.39036	0.588174
surA	-0.387147	0.207274
nagZ	-0.386834	0.251924
nlpB	-0.385557	0.241231
fadA	-0.385057	0.129895
rpmD	-0.38398	0.383183
caiF	-0.383163	0.513141
rfaJ	-0.379866	0.45818
kdgR	-0.379851	0.252407
yjdC	-0.379587	0.115402
STM1539	-0.379585	0.208815
sucB	-0.379024	0.0930941
fadB	-0.375776	0.0883055
imp	-0.375663	0.095197
artI	-0.372965	0.144512
aroA	-0.369584	0.507642
hpaB	-0.368884	0.579685
asrC	-0.368884	0.579685
ydjA	-0.366798	0.68807
STM2156A	-0.366798	0.68807
argB	-0.363779	0.0918089
ycfP	-0.35447	0.373883
pgtB	-0.353311	0.570804
traH	-0.351703	0.404854
maeB	-0.350145	0.193907
cutA	-0.349632	0.176236
frdA	-0.346736	0.104571
dinG	-0.341992	0.490535
napF	-0.341501	0.561901
trmD	-0.341239	0.110426
dnaG	-0.340048	0.320074
STM1860	-0.340035	0.671973
cpxP	-0.33805	0.123216
yccJ	-0.337587	0.210615
rfbF	-0.33554	0.484928
acnA	-0.334715	0.393972
argH	-0.33004	0.283985
yhbJ	-0.32745	0.156964
ydgQ	-0.327284	0.162842
STM3038	-0.323651	0.656158
ilvC	-0.322022	0.172863
STM3771	-0.321051	0.268737
rimJ	-0.316436	0.413632
cysD	-0.316018	0.376492
STM1041	-0.313702	0.228194
ompW	-0.313008	0.304527
ftsQ	-0.311806	0.175521
sufA	-0.309547	0.404072
yidE	-0.309131	0.521105
STM4457	-0.305378	0.513883
himD	-0.304058	0.395267
tatB	-0.29027	0.239307
glnS	-0.284749	0.247878
lolA	-0.276003	0.525483
nagB	-0.268471	0.244894
mukB	-0.26189	0.377053
damX	-0.258481	0.25884
lpxC	-0.256285	0.238789
STM1586	-0.255331	0.403892
sucC	-0.255319	0.412163
ybhS	-0.255223	0.467416
yhbS	-0.254817	0.598974
thiD	-0.254759	0.610899
rnb	-0.254608	0.637535
yfgD	-0.254006	0.706883
hybA	-0.253707	0.729368
yecP	-0.253258	0.755115
stbE	-0.253258	0.755115
selB	-0.253258	0.755115
ttrS	-0.252514	0.785391
rnt	-0.252514	0.785391
acpT	-0.252514	0.785391
ybaL	-0.251039	0.822631
ompF	-0.251008	0.224255
fumC	-0.250959	0.260617
STM0032	-0.246717	0.873011
yhbE	-0.246717	0.873011
galF	-0.242726	0.499473
[truncated: 2,720 more rows]
