# Supplementary material for: A Dopamine-Responsive Signal Transduction Controls Transcription of Salmonella enterica Serovar Typhimurium Virulence Genes
Source: mBio. 2019 Apr 16;10(2):e02772-18. doi: 10.1128/mBio.02772-18 (PMC6469979; doi:10.1128/mBio.02772-18)
Supplement: TABLE S4 [file mBio.02772-18-st004.xlsx]

## Sheet: Sheet1
Table S4. RNA-Seq analysis of the SlyA-regulated genes in S. Typhimurium
gene_short_name	logFC (ΔslyA mutant vs WT)	PValue
slyA	-12.7883	1.88e-215
pagC	-12.1099	5.71e-251
STM1600	-11.2108	3.18e-64
ugtL	-10.8093	1.4e-197
STM1330	-10.4236	6.29e-47
ssaM	-10.2709	6.55e-44
STM1635	-9.78589	3.77e-35
sseJ	-9.36398	5.34e-138
iroD	-9.20799	2.07e-26
STM1630	-8.96402	2.83e-23
envE	-8.43479	1.54e-17
hycE	-8.15329	4.87e-15
STM2585	-8.10553	1.11e-184
sseF	-8.03175	4.58e-14
fliH	-7.98885	9.77e-14
STM1940	-7.98814	4.33e-47
STM2922	-7.94463	2.09e-13
yicJ	-7.80322	2.13e-12
pagD	-7.7006	1.03e-11
emrD	-7.59013	5.09e-11
yncJ	-7.47048	2.58e-10
sscB	-7.45328	1.23e-52
yibD	-7.40672	5.87e-10
yieH	-7.30768	2.76e-34
yfeR	-7.19656	7.17e-09
sseG	-7.19656	7.17e-09
STM2780	-7.11954	1.16e-156
rseC	-7.03725	3.94e-08
STM1256	-7.03725	3.94e-08
STM1633	-6.97552	6.2e-101
PSLT049	-6.95048	9.33e-08
STM4504	-6.87076	8.45e-58
STM1634	-6.85815	2.23e-07
fliA	-6.65361	1.3e-06
pdhR	-6.65361	1.3e-06
nadC	-6.65361	1.3e-06
ssbB	-6.62438	3.51e-52
dxr	-6.53932	3.19e-06
fliT	-6.53932	3.19e-06
ssaB	-6.51968	2.69e-88
sseC	-6.4547	3.19e-136
ssaV	-6.45258	4.79e-54
htgA	-6.4152	7.89e-06
STM3859	-6.4152	7.89e-06
pipB	-6.35738	3.36e-128
sseB	-6.31393	1.24e-132
STM4449	-6.27939	1.97e-05
STM4257	-6.27939	1.97e-05
orfX	-6.27939	1.97e-05
STM0762	-6.21812	3.01e-29
STM4463	-6.12945	4.98e-05
STM4258	-6.12945	4.98e-05
STM2750	-6.12945	4.98e-05
STM1636	-6.12945	4.98e-05
STM1331	-6.12945	4.98e-05
STM2245	-6.01612	8.04e-94
ygjO	-5.96441	1.8e-43
yjjV	-5.96209	0.000127154
sgaH	-5.96209	0.000127154
yijF	-5.96209	0.000127154
rtcA	-5.96209	0.000127154
yfhH	-5.96209	0.000127154
fliP	-5.96209	0.000127154
STM1249	-5.93857	3.26e-117
ssaD	-5.91945	1.27e-86
sifA	-5.89239	2.01e-75
sseI	-5.8645	2.69e-55
ssaC	-5.81227	9.04e-109
STM3132	-5.80049	8.54e-108
STM0720	-5.77275	0.000329116
citF	-5.77275	0.000329116
hycF	-5.77275	0.000329116
sinH	-5.77275	0.000329116
STM2453	-5.77275	0.000329116
STM2008	-5.77275	0.000329116
STM1677	-5.77275	0.000329116
ydiQ	-5.77275	0.000329116
PSLT068	-5.64013	1.34e-13
allR	-5.62679	1.46e-54
sseA	-5.59315	1.43e-109
ssrA	-5.5574	6.07e-105
STM0650	-5.55475	0.000864752
STM4466	-5.55475	0.000864752
STM4465	-5.55475	0.000864752
ytfE	-5.55475	0.000864752
yihZ	-5.55475	0.000864752
STM3604	-5.55475	0.000864752
yrfD	-5.55475	0.000864752
yrbE	-5.55475	0.000864752
hycC	-5.55475	0.000864752
nrdI	-5.55475	0.000864752
STM2786	-5.55475	0.000864752
pduS	-5.55475	0.000864752
flhE	-5.55475	0.000864752
ychJ	-5.55475	0.000864752
sscA	-5.40031	1.09e-99
tpx	-5.39478	1.15e-65
STM2593	-5.39313	1.05e-11
miaE	-5.34751	2.22e-11
STM0331	-5.30712	5.93e-43
STM3378	-5.30041	4.68e-11
STM0780	-5.29784	0.00231299
fixA	-5.29784	0.00231299
STM4315	-5.29784	0.00231299
STM3599	-5.29784	0.00231299
yhcC	-5.29784	0.00231299
STM1089	-5.29784	0.00231299
STM1032	-5.29784	0.00231299
sifB	-5.26817	7.18e-87
hybD	-5.25172	9.93e-11
ssaU	-5.25172	9.93e-11
STM1410	-5.23692	8.99e-60
pagK	-5.22876	6.83e-39
STM0273	-5.20132	2.12e-10
STM2779	-5.17073	1.49e-96
STM2585A	-5.14505	2.93e-37
pgtE	-5.1233	3.57e-91
ssaL	-5.11983	8.32e-79
sseE	-5.10265	1.17e-85
STM2287	-5.09305	8.07e-96
ssaG	-5.08603	1.55e-27
thiI	-5.03363	1.01e-26
ycaL	-5.0119	1.67e-14
STM0651	-4.98505	0.00632582
allB	-4.98505	0.00632582
stjC	-4.98505	0.00632582
STM4252	-4.98505	0.00632582
yhgG	-4.98505	0.00632582
yhbE	-4.98505	0.00632582
STM3175	-4.98505	0.00632582
hycH	-4.98505	0.00632582
STM2755	-4.98505	0.00632582
STM2619	-4.98505	0.00632582
STM2587	-4.98505	0.00632582
STM0201	-4.98505	0.00632582
yobG	-4.98505	0.00632582
yddG	-4.98505	0.00632582
yoaG	-4.98505	0.00632582
ampE	-4.98004	4.57e-09
STM1048	-4.96205	2.93e-22
hofQ	-4.8968	3e-30
ygiD	-4.85522	2.19e-08
ssaJ	-4.83291	9.71e-87
fdhF	-4.81608	2.25e-20
STM0539	-4.78717	1.57e-16
yffH	-4.78717	1.57e-16
ssaK	-4.74923	1.47e-78
STM1552	-4.72257	1.16e-31
STM1328	-4.69482	1.05e-48
STM3133	-4.67732	2.59e-70
STM1698	-4.65571	2.78e-74
pdgL	-4.6119	4.03e-80
lipB	-4.58512	0.0178273
citX2	-4.58512	0.0178273
yjeM	-4.58512	0.0178273
STM4312	-4.58512	0.0178273
rhaA	-4.58512	0.0178273
lpfC	-4.58512	0.0178273
ugpC	-4.58512	0.0178273
STM3117	-4.58512	0.0178273
yggU	-4.58512	0.0178273
invI	-4.58512	0.0178273
STM0276	-4.58512	0.0178273
STM2745	-4.58512	0.0178273
STM2617	-4.58512	0.0178273
STM2574	-4.58512	0.0178273
cysU	-4.58512	0.0178273
smvA	-4.58512	0.0178273
yneG	-4.58512	0.0178273
yneH	-4.58512	0.0178273
ydgC	-4.58512	0.0178273
STM1248	-4.58512	0.0178273
traV	-4.5676	5.3e-07
mrr	-4.5676	5.3e-07
lamB	-4.52954	7.76e-71
ssaI	-4.49081	6.89e-45
radC	-4.48575	1.19e-06
yiaK	-4.47613	2.76e-10
STM1548	-4.46548	1.01e-74
ssaR	-4.45655	1.74e-59
rspA	-4.44954	9.56e-19
PSLT061	-4.38033	1.17e-09
kefB	-4.36248	2.73e-27
ssrB	-4.34823	9.94e-69
yheT	-4.29018	3.8e-53
ssaO	-4.27994	8.56e-17
trbH	-4.26524	8.43e-50
ybgJ	-4.21133	7.09e-29
bcfD	-4.20799	1.39e-05
STM2914	-4.20738	1.07e-21
yacE	-4.20393	1.96e-54
holD	-4.19099	3.42e-11
yihP	-4.10865	4.66e-08
rhaD	-4.1021	3.17e-05
pyrF	-4.1021	3.17e-05
STM0082	-4.10189	3.06e-23
ssaE	-4.04876	3e-16
motB	-4.04759	9.84e-08
tnpA_1	-4.0299	0.0525977
caiT	-4.0299	0.0525977
STM0723	-4.0299	0.0525977
traM	-4.0299	0.0525977
ytfG	-4.0299	0.0525977
STM3736	-4.0299	0.0525977
lpfE	-4.0299	0.0525977
yhiH	-4.0299	0.0525977
STM3520	-4.0299	0.0525977
yhbV	-4.0299	0.0525977
STM3255	-4.0299	0.0525977
stdB	-4.0299	0.0525977
STM2621	-4.0299	0.0525977
STM2527	-4.0299	0.0525977
yfcN	-4.0299	0.0525977
STM2332	-4.0299	0.0525977
STM2197	-4.0299	0.0525977
bcfC	-4.0299	0.0525977
alkA	-4.0299	0.0525977
wcaB	-4.0299	0.0525977
pduW	-4.0299	0.0525977
fliG	-4.0299	0.0525977
stfA	-4.0299	0.0525977
znuB	-4.0299	0.0525977
STM0018	-4.0299	0.0525977
STM1649	-4.0299	0.0525977
ynbE	-4.0299	0.0525977
scsB	-4.0299	0.0525977
STM1014	-4.0299	0.0525977
ydcR	-3.98666	1.54e-31
gltS	-3.98383	2.08e-07
nuoJ	-3.94174	3.98e-49
yidH	-3.91712	4.42e-07
btuR	-3.91712	4.42e-07
sseD	-3.91305	1.29e-47
mobB	-3.88214	1.8e-22
ssaH	-3.88037	3.31e-38
cysW	-3.84718	9.42e-07
STM4419	-3.84092	8.49e-09
yljA	-3.80827	9.08e-14
kdpB	-3.80465	3.83e-12
STM4427	-3.80465	3.83e-12
STM2137	-3.79598	3.24e-23
caiE	-3.72788	0.000388329
yfbB	-3.72788	0.000388329
STM1910	-3.72788	0.000388329
stiH	-3.72788	0.000388329
STM0908	-3.72379	6.31e-17
cysE	-3.71088	1.15e-32
ydgI	-3.69621	4.31e-06
ssaQ	-3.6912	6.79e-25
yihR	-3.68589	1.75e-16
ygiW	-3.67774	1.58e-09
yaaU	-3.67379	4.62e-11
iroB	-3.61436	9.25e-06
trpA	-3.61176	1.6e-20
yidY	-3.57794	0.000901988
yhhK	-3.57794	0.000901988
sipC	-3.57599	6.28e-36
STM3084	-3.55831	3.72e-48
STM0972	-3.55056	1.26e-54
pipA	-3.50551	5.15e-25
ilvC	-3.49868	2.1e-42
yfhF	-3.45546	2.26e-34
yegT	-3.44442	1.22e-06
STM0052	-3.44216	1.33e-16
mioC	-3.43763	5.56e-31
STM1629	-3.43525	4.29e-05
caiC	-3.41059	0.00210126
ybdZ	-3.41059	0.00210126
phnT	-3.41059	0.00210126
dsdC	-3.41059	0.00210126
hilC	-3.41059	0.00210126
bcfG	-3.41059	0.00210126
ydiD	-3.40052	1.08e-17
yihV	-3.39683	2.49e-11
pspF	-3.38528	1.69e-17
rluD	-3.37771	2.5e-06
lpxB	-3.34659	1.75e-07
araA	-3.33681	1.39e-32
STM0907	-3.3366	9.25e-05
yhjC	-3.3366	9.25e-05
invG	-3.3366	9.25e-05
ipk	-3.3366	9.25e-05
STM3595	-3.30113	9.71e-39
nhaA	-3.29874	4.66e-37
yjaD	-3.27938	3.25e-30
glpX	-3.24	2.69e-14
ybhP	-3.23803	4.65e-09
ydcK	-3.23188	4.6e-22
STM0884	-3.22125	0.00490618
fixB	-3.22125	0.00490618
ybbY	-3.22125	0.00490618
STM2235	-3.22125	0.00490618
STM0306	-3.18913	1.99e-46
nlpC	-3.17753	1.35e-06
phnO	-3.16571	4.78e-21
STM4097	-3.1568	2.17e-05
tdcG	-3.14852	6.7e-16
mig-3	-3.11643	0.000431536
STM1628	-3.11643	0.000431536
moaC	-3.11562	0.169686
samA	-3.11562	0.169686
sgaU	-3.11562	0.169686
STM4318	-3.11562	0.169686
STM4141	-3.11562	0.169686
STM4008	-3.11562	0.169686
rffH	-3.11562	0.169686
bax	-3.11562	0.169686
STM3652	-3.11562	0.169686
yhgH	-3.11562	0.169686
mreD	-3.11562	0.169686
oadG	-3.11562	0.169686
STM3152	-3.11562	0.169686
mutY	-3.11562	0.169686
yqgD	-3.11562	0.169686
ygeD	-3.11562	0.169686
hypE	-3.11562	0.169686
ygbD	-3.11562	0.169686
STM2764	-3.11562	0.169686
STM2752	-3.11562	0.169686
STM2377	-3.11562	0.169686
STM2280	-3.11562	0.169686
stcB	-3.11562	0.169686
wza	-3.11562	0.169686
sapB	-3.11562	0.169686
yneI	-3.11562	0.169686
yccF	-3.11562	0.169686
ycdX	-3.09783	6.99e-18
nanA	-3.07495	4.46e-05
pdxK	-3.07239	4.22e-22
phoB	-3.05691	1.54e-20
mgtB	-3.0526	2.52e-42
STM1252	-3.04621	3.08e-15
ssaN	-3.02985	7.09e-41
mrdA	-3.01707	1.11e-17
ybeB	-3.00325	0.0114705
STM3026	-3.00325	0.0114705
hycG	-3.00325	0.0114705
apbE	-3.00325	0.0114705
eco	-3.00325	0.0114705
yedI	-3.00325	0.0114705
yjcO	-2.99231	0.000931558
mtr	-2.99231	0.000931558
ycgO	-2.99231	0.000931558
stbE	-2.98817	9.18e-05
STM2240	-2.986	1.05e-05
kdpE	-2.97515	2.35e-27
pqaA	-2.95563	7.73e-40
STM4505	-2.93994	1.85e-12
yfhG	-2.91606	2.08e-05
sspH2	-2.90251	9.33e-22
STM4317	-2.89584	0.000188694
ydhO	-2.87835	7.49e-34
phoQ	-2.86023	7.98e-30
lpxO	-2.85715	7.11e-30
narG	-2.85649	0.0020077
STM0356	-2.84008	6.17e-13
flgL	-2.83499	5.61e-08
nhoA	-2.83276	5.58e-20
STM1239	-2.82432	7.03e-19
STM1851	-2.80988	1.67e-20
STM1493	-2.79824	9.34e-14
STM3981	-2.79719	0.000387207
ybeA	-2.78534	2.42e-06
STM3350	-2.77693	1.04e-12
mgtC	-2.76798	2.86e-36
fdnI	-2.76509	8.15e-05
fucP	-2.76426	3.74e-12
STM4441	-2.74634	0.026817
STM4309	-2.74634	0.026817
cysC	-2.74634	0.026817
cheB	-2.74634	0.026817
cirA	-2.74465	1.54e-13
STM3036	-2.73385	2.19e-28
asrC	-2.73116	4.53e-06
caiA	-2.70655	0.00431451
STM4522	-2.70655	0.00431451
prpB	-2.70655	0.00431451
prmA	-2.70655	0.00431451
yfjF	-2.70655	0.00431451
stfC	-2.70655	0.00431451
ycbG	-2.69251	1.19e-13
PSLT030	-2.6913	0.000792699
mdlB	-2.6913	0.000792699
rnpA	-2.6913	0.000792699
yafV	-2.6913	0.000792699
STM4262	-2.68324	0.000161088
hsdS	-2.68266	2.76e-21
STM4260	-2.67825	3.56e-05
yqaA	-2.67486	8.47e-06
phsB	-2.67486	8.47e-06
holC	-2.66909	1.66e-07
alr	-2.66695	1.57e-08
ushB	-2.6467	5.64e-32
STM3834	-2.63648	8.73e-09
STM2706	-2.63463	2.69e-08
dld	-2.62705	1.24e-22
csgG	-2.60966	6.05e-21
oat	-2.60619	1.47e-08
STM3770	-2.59646	0.000317559
tmk	-2.59646	0.000317559
STM2628	-2.57702	0.00161736
yjeA	-2.56772	7.83e-08
ygiF	-2.55522	2.96e-05
STM1549	-2.55522	2.96e-05
hycI	-2.55521	3.6e-10
STM1055	-2.54506	5.68e-19
eutD	-2.5392	0.00922984
STM4571	-2.5348	0.000130571
STM0574	-2.53306	1.34e-07
recJ	-2.53274	7.55e-09
phoP	-2.52673	5.3e-30
srfJ	-2.51801	3.44e-10
sdaC	-2.51799	7.12e-31
potC	-2.50413	0.000624095
yniC	-2.49146	5.53e-05
malE	-2.46424	1.14e-24
rph	-2.46252	5.1e-10
ssaS	-2.45931	2.41e-05
cysN	-2.45401	2.27e-15
yaiY	-2.4529	0.00328469
hpt	-2.4529	0.00328469
ybbA	-2.44723	3.34e-08
truB	-2.4381	3.62e-09
yjeK	-2.43355	0.0625662
STM3138	-2.43355	0.0625662
STM0032	-2.43355	0.0625662
stdA	-2.43355	0.0625662
ydcZ	-2.43355	0.0625662
STM0081	-2.41801	3.95e-23
yihG	-2.4146	2.03e-12
ybgK	-2.40665	2.96e-08
blc	-2.39066	2.54e-25
yciE	-2.3823	1.93e-05
yajI	-2.37159	5.98e-12
prkB	-2.36298	1.45e-08
thrA	-2.36185	1.3e-26
sodC	-2.35143	6.45e-28
kdpC	-2.34986	0.019613
STM2449	-2.34986	0.019613
STM1250	-2.34986	0.019613
STM2692	-2.34909	7.8e-08
STM0854	-2.33009	2.67e-11
fliZ	-2.32812	3.44e-05
STM4351	-2.32143	4.46e-19
ispF	-2.31902	1.53e-05
ycdF	-2.31902	1.53e-05
sspA	-2.31834	2.17e-23
smp	-2.31708	0.00662977
STM3774	-2.31708	0.00662977
STM2591	-2.31708	0.00662977
STM0148	-2.31708	0.00662977
hpaA	-2.31708	0.00662977
pefC	-2.29959	0.00237907
yceF	-2.29959	0.00237907
STM1288	-2.28871	0.000897216
rffG	-2.2856	1.79e-12
tbpA	-2.28464	3.59e-14
ycfS	-2.28214	9.13e-16
asrA	-2.27591	0.000144587
nanK	-2.27183	6.13e-05
ynfI	-2.27183	6.13e-05
ycaP	-2.26862	2.68e-05
bglX	-2.26557	2.34e-25
nanE	-2.25819	3.33e-07
argD	-2.23472	1.87e-25
ansA	-2.23147	7.88e-09
STM2239	-2.22913	7.91e-08
lipA	-2.21893	2.09e-05
yheL	-2.21893	2.09e-05
pagO	-2.21528	3.07e-20
yhhL	-2.19638	0.00169055
yddX	-2.19638	0.00169055
STM4054	-2.19178	6.15e-09
mgsA	-2.17482	1.96e-07
adi	-2.17405	3.07e-13
napB	-2.16879	6.84e-10
cysM	-2.16714	0.0132733
flgK	-2.16714	0.0132733
STM1023	-2.16714	0.0132733
STM3791	-2.1504	1.91e-17
yidF	-2.13926	0.000470514
galT	-2.13401	4.58e-20
yhjH	-2.13186	0.0412768
STM3530	-2.13186	0.0412768
STM2551	-2.13186	0.0412768
STM1939	-2.13186	0.0412768
STM1666	-2.13186	0.0412768
srfC	-2.13186	0.0412768
fucR	-2.12594	1.19e-11
ybjY	-2.11781	6.09e-17
STM4493	-2.11781	1.05e-08
STM1866	-2.1101	2.89e-22
STM1457	-2.09773	0.00316566
yiiD	-2.08157	6.35e-12
ydhM	-2.06119	0.00883601
yifB	-2.05347	3.51e-05
STM0764	-2.03538	7.82e-05
purB	-2.03372	7.3e-21
ybfE	-2.03362	0.145203
PSLT063	-2.03362	0.145203
yjiH	-2.03362	0.145203
phnX	-2.03362	0.145203
STM4033	-2.03362	0.145203
STM3022	-2.03362	0.145203
eutE	-2.03362	0.145203
yohG	-2.03362	0.145203
yedA	-2.03362	0.145203
STM1035	-2.03362	0.145203
ybdO	-2.02535	2.47e-19
yejF	-2.00547	9.75e-17
yjbA	-1.99979	0.0262947
pldB	-1.99979	0.0262947
STM1529	-1.99979	0.0262947
yciW	-1.98829	0.00150346
STM2138	-1.98407	2.86e-12
rtcB	-1.97114	7.81e-08
STM2406	-1.96302	2.05e-10
STM3602	-1.95177	0.00104506
STM0274	-1.95177	0.00104506
add	-1.95177	0.00104506
STM2405	-1.94288	0.0039419
manA	-1.93686	5.91e-15
fabI	-1.9318	4.17e-18
10Sa	-1.92537	0.0167917
yfeH	-1.92537	0.0167917
dadA	-1.92404	1.58e-08
yjeO	-1.92252	0.000731862
yggJ	-1.92068	7.5e-09
yrfI	-1.91468	6.58e-09
hisG	-1.9135	1.42e-19
rsdB	-1.88965	8.69e-06
nmpC	-1.88601	2.6e-17
potA	-1.88575	1.41e-07
cstA	-1.87932	1.04e-10
yffB	-1.87756	0.0108359
pduP	-1.87756	0.0108359
yifZ	-1.87495	0.0856845
yiiL	-1.87495	0.0856845
phoR	-1.87495	0.0856845
slyX	-1.87495	0.0856845
yhcG	-1.87495	0.0856845
ygdL	-1.87495	0.0856845
STM2360	-1.87495	0.0856845
rpsO	-1.86166	0.000263738
ilvG	-1.85965	1.04e-17
pflD	-1.85712	8.05e-10
purM	-1.85581	0.00125161
narQ	-1.85158	3.49e-07
yaiC	-1.84847	9.22e-07
pabB	-1.84804	1.04e-05
yrbH	-1.84423	0.00708008
STM2761	-1.84423	0.00708008
yccW	-1.84423	0.00708008
orf48	-1.8375	0.0008705
tlpA	-1.82933	1.03e-08
yheS	-1.8138	7.55e-05
ybjE	-1.81045	0.051379
finP	-1.81045	0.051379
yigQ	-1.81045	0.051379
eutA	-1.81045	0.051379
yfeD	-1.81045	0.051379
yedE	-1.81045	0.051379
STM3377	-1.80488	2.84e-12
sugR	-1.80007	1.57e-13
basR	-1.79367	1.02e-16
yccA	-1.78616	5.13e-17
STM4436	-1.78587	0.00212803
STM2746	-1.78522	4.55e-16
cydD	-1.77374	0.00145915
yeaK	-1.77374	0.00145915
yddE	-1.76829	1.11e-05
guaB	-1.76393	1.92e-08
hscC	-1.75344	0.0197398
ychP	-1.75344	0.0197398
hisD	-1.75243	2.37e-16
ilvE	-1.752	3.98e-15
yjjP	-1.74954	9.73e-08
mukE	-1.74806	0.00050084
cysB	-1.73163	5.09e-10
yebS	-1.72733	0.00817105
ygiB	-1.72703	3.24e-12
yhdP	-1.72269	1.94e-09
STM1255	-1.71236	0.00359418
aroF	-1.70626	4.97e-07
STM2139	-1.70508	3.39e-12
STM0042	-1.70391	3.46e-07
traT	-1.7004	1.39e-15
STM1491	-1.69377	3.86e-09
ydfI	-1.69314	0.000570104
wecD	-1.68874	0.000292944
sufS	-1.68426	2.35e-07
yqjA	-1.68384	0.000115018
STM1678	-1.68253	8.55e-05
sopD	-1.67134	1.71e-06
prpA	-1.66904	4.49e-07
STM4445	-1.64988	1.47e-05
xylA	-1.64702	0.000129593
yihX	-1.64591	0.000239444
STM3134	-1.64004	9.32e-14
yhhW	-1.63888	0.00272368
ydhC	-1.63888	0.00272368
sppA	-1.63133	3.32e-06
STM4442	-1.61762	0.0354886
stbC	-1.61762	0.0354886
yhaK	-1.61762	0.0354886
tatA	-1.61449	2.45e-06
creA	-1.60808	0.0582491
torR	-1.60808	0.0582491
gloA	-1.60808	0.0582491
safA	-1.60666	9.02e-06
rimL	-1.60572	1.01e-07
fhuA	-1.60331	1.63e-13
STM3034	-1.59891	0.000710805
secF	-1.59847	2.24e-06
fruA	-1.59528	6.23e-11
yidG	-1.595	0.00100336
tonB	-1.595	0.00100336
psiF	-1.59451	1.13e-07
pmbA	-1.59369	5.1e-10
kdpA	-1.59245	0.0986069
pstA	-1.59245	0.0986069
tdcE	-1.59245	0.0986069
ygiE	-1.59245	0.0986069
mepA	-1.59245	0.0986069
yegU	-1.59245	0.0986069
yeaL	-1.59245	0.0986069
STM1001	-1.59245	0.0986069
STM2789	-1.58075	1.54e-13
miaB	-1.57529	5.44e-12
ydgP	-1.56358	0.00661118
ybiN	-1.56216	0.174404
STM4433	-1.56216	0.174404
napD	-1.56216	0.174404
STM1793	-1.56216	0.174404
STM1632	-1.56216	0.174404
STM1040	-1.56216	0.174404
STM1022	-1.56216	0.174404
fabB	-1.55568	1.15e-11
STM1860	-1.55305	0.0100125
argI	-1.55224	3.01e-12
virK	-1.55026	2.02e-11
STM1543	-1.54573	1.41e-07
selA	-1.53984	0.0153986
STM3071	-1.53984	0.0153986
STM3030	-1.53975	6.98e-06
parA	-1.53656	2.84e-11
yojN	-1.53325	5.03e-09
ilvB	-1.53008	1.4e-10
STM1049	-1.52678	0.00326612
rbn	-1.52325	7.78e-11
STM0328	-1.52279	0.0240926
tolR	-1.52278	1.59e-06
fepA	-1.52037	6.91e-05
gcvT	-1.51985	6.25e-08
znuA	-1.51764	2.76e-09
mig-14	-1.51752	6.72e-12
spvA	-1.51582	3.85e-13
rstA	-1.50979	0.000118945
potG	-1.50802	2.91e-08
ygeA	-1.49993	0.0384445
STM1276	-1.49993	0.0384445
ydgA	-1.49744	1.91e-12
ftsI	-1.49326	1.46e-06
ybjT	-1.49238	0.00242798
tctD	-1.48955	4.89e-05
STM4443	-1.48281	0.000381576
pntA	-1.48211	2.53e-09
ydfH	-1.48017	7.12e-07
ltaA	-1.4784	0.333379
hutI	-1.4784	0.333379
ybeU	-1.4784	0.333379
citT	-1.4784	0.333379
phnR	-1.4784	0.333379
trmA	-1.4784	0.333379
gntK	-1.4784	0.333379
rpmJ	-1.4784	0.333379
STM3193	-1.4784	0.333379
cbiJ	-1.4784	0.333379
narK	-1.4784	0.333379
ycjE	-1.4784	0.333379
yncA	-1.4784	0.333379
STM1513	-1.4784	0.333379
yaoF	-1.4784	0.333379
copS	-1.4784	0.333379
tdh	-1.47837	3.03e-12
lytB	-1.47654	5.71e-07
STM2690	-1.47534	2.21e-05
tldD	-1.47076	5.95e-08
ilvM	-1.46938	1.37e-08
ribD	-1.46913	1.12e-07
yjiE	-1.46768	0.0627939
STM4039	-1.46768	0.0627939
STM1052	-1.46768	0.0627939
feoB	-1.46731	3.8e-12
yjdL	-1.46627	0.016478
phoU	-1.46572	0.00514256
dcuS	-1.46542	0.00182122
STM2598	-1.46542	0.00182122
ycjI	-1.46523	0.00071383
ybgF	-1.46502	0.000139734
STM1041	-1.46273	7.45e-10
pipD	-1.46194	2.52e-12
hisP	-1.45432	3.01e-05
yicH	-1.45175	2e-08
arcB	-1.4484	4.69e-10
pheS	-1.44658	4.41e-08
STM1542	-1.44489	6.15e-06
lig	-1.44119	0.025627
STM3769	-1.43973	3.43e-06
spvC	-1.43946	6.22e-11
minE	-1.4382	0.00374552
ydgJ	-1.43723	1.34e-06
trpC	-1.42577	1.43e-07
atpD	-1.42221	1.9e-11
yraM	-1.41892	6.82e-08
yjgA	-1.41889	0.000349859
pagP	-1.41672	0.00276024
leuD	-1.41543	5.24e-07
STM0731	-1.41444	0.000132381
PSLT046	-1.40984	4.6e-10
priC	-1.40868	1.75e-07
STM3052	-1.40851	0.0405912
STM1123	-1.40851	0.0405912
dapB	-1.40427	0.017372
STM4417	-1.40196	0.00803862
STM1228	-1.40196	0.00803862
nanT	-1.4005	0.0039609
visC	-1.39876	0.0011196
ribA	-1.39876	0.0011196
rplB	-1.39815	8.08e-11
ygcY	-1.39686	9.07e-05
STM3580	-1.38768	2.54e-08
artM	-1.38317	3.07e-06
mug	-1.38163	9.67e-05
dsbG	-1.38036	4.72e-07
malK	-1.37735	6.24e-06
ydgQ	-1.37523	6.49e-10
yqhD	-1.37245	7.41e-08
bolA	-1.36923	2.08e-10
ptpS	-1.36412	0.0656687
hpaH	-1.36412	0.0656687
prfC	-1.36064	1.66e-06
ygdI	-1.35615	2.88e-05
lasT	-1.35127	0.0181033
nuoK	-1.34947	3.55e-05
thrB	-1.34711	1.37e-05
fruF	-1.34235	9.2e-07
phoN	-1.33784	2.16e-10
STM4259	-1.33554	0.184828
glpG	-1.33554	0.184828
ydhB	-1.33554	0.184828
STM2156A	-1.3353	0.0420983
fucK	-1.33525	0.0124654
STM1637	-1.33522	0.00434443
ackA	-1.32905	8.36e-10
STM2404	-1.32334	9.51e-07
fepE	-1.31887	0.00237333
yhjB	-1.3175	0.0277238
fic	-1.3175	0.0277238
ilvA	-1.31411	0.00623307
helD	-1.31189	0.000612896
mgtA	-1.30995	1.19e-06
yjfY	-1.30677	0.00451367
repA2	-1.30629	5.87e-06
STM2597	-1.3054	0.0186928
fabA	-1.3054	0.0186928
polB	-1.30412	0.000387847
STM3783	-1.30033	0.108984
astD	-1.30033	0.108984
ycfU	-1.30033	0.108984
modF	-1.30016	7.58e-06
hypB	-1.29283	0.000170436
ftsE	-1.28965	0.000405643
ribE	-1.2855	1.17e-07
STM2148	-1.28508	1.8e-07
yiaD	-1.28439	0.0673375
ygjP	-1.28439	0.0673375
pheT	-1.27312	1.17e-09
glyA	-1.27215	1.05e-08
nadE	-1.27036	4.17e-07
yrfF	-1.26704	7.38e-08
modE	-1.2653	0.0191594
STM0307	-1.259	9.94e-09
amn	-1.2566	1.31e-08
srgC	-1.25533	0.00354111
ycfC	-1.25533	0.00354111
yggE	-1.25511	5.89e-05
yejA	-1.25266	2.23e-05
valS	-1.25153	3.77e-07
trpD	-1.25034	0.000572516
yajC	-1.24759	1.2e-06
frdC	-1.24567	1.3e-05
udg	-1.24182	1.08e-08
yihI	-1.23755	0.0005936
STM0035	-1.23596	0.00205686
ung	-1.23144	0.0134849
glyQ	-1.23018	0.000127556
STM3129	-1.22994	0.0195199
nuoL	-1.22867	3.52e-06
dnaA	-1.22776	6.79e-07
mtlD	-1.22205	3.63e-08
yajG	-1.21705	1.32e-06
STM3907	-1.21418	0.110083
STM2754	-1.21418	0.110083
ychE	-1.21418	0.110083
yciL	-1.21418	0.110083
ampH	-1.21101	6.17e-06
msrA	-1.20938	2.89e-08
apeE	-1.20768	0.00967498
ycfL	-1.20768	0.00967498
STM4435	-1.20074	0.186881
STM0334	-1.20074	0.186881
yraR	-1.20074	0.186881
STM2595	-1.20074	0.186881
caiB	-1.1985	0.0197892
yjfO	-1.1985	0.0197892
ygaP	-1.19815	0.00382174
STM1037	-1.19778	1.27e-05
STM2505	-1.19598	0.114546
gabP	-1.19105	4.3e-05
rna	-1.19026	3.62e-08
STM4497	-1.17842	0.0138888
STM2959	-1.17655	0.00525884
sptP	-1.17333	7.84e-07
STM2210	-1.17125	0.000393054
tyrB	-1.17038	0.0199802
araJ	-1.17038	0.0199802
damX	-1.17013	8.51e-08
STM4066	-1.16545	9.54e-05
yliD	-1.16223	0.344947
STM4205	-1.16223	0.344947
STM3860	-1.16223	0.344947
lpfB	-1.16223	0.344947
yhhY	-1.16223	0.344947
mreC	-1.16223	0.344947
yggR	-1.16223	0.344947
ygaE	-1.16223	0.344947
STM1561	-1.15546	0.0140264
aroD	-1.1549	0.000415429
hpaG	-1.15317	5.35e-06
STM1854	-1.1528	0.00728278
STM0212	-1.15234	0.000750523
rfaD	-1.14901	1.14e-07
ydbH	-1.14857	0.109709
cysS	-1.14781	2.55e-06
STM1656	-1.14609	0.0440501
ydcF	-1.14505	0.0201041
yeaO	-1.14505	0.0201041
cmk	-1.14477	2.76e-06
htrA	-1.14337	2.5e-07
gpsA	-1.14019	0.000165366
ratA	-1.13981	0.000308837
STM4418	-1.13789	0.00241491
pmrF	-1.13748	4.92e-07
pykA	-1.13663	3.44e-07
cigR	-1.13462	4.49e-05
ydiA	-1.13255	2.2e-05
ybhF	-1.13197	1.51e-05
avrA	-1.13002	0.000977592
STM2778	-1.12664	0.0679315
STM1615	-1.12652	0.0679668
traI	-1.12568	0.00443857
yeiU	-1.1241	0.00027925
iciA	-1.12213	0.0201705
fhuE	-1.12213	0.0201705
yafH	-1.11452	1.83e-07
dgoK	-1.11218	0.000292977
gltJ	-1.11202	7.96e-05
livH	-1.11099	0.184758
STM3411	-1.11099	0.184758
yjeH	-1.10661	0.0293454
trmE	-1.10542	0.00253054
ubiH	-1.10128	0.0201879
yqfB	-1.10015	0.000593583
ycgB	-1.09822	1.07e-07
spvB	-1.09668	1.15e-07
zipA	-1.09611	0.000869419
gcvA	-1.09439	0.010268
spoT	-1.0937	0.000605344
STM1533	-1.09247	0.00162416
ppk	-1.08875	1.67e-05
flhD	-1.08833	4.38e-05
usg	-1.0867	0.000521035
ygbE	-1.08223	0.0201635
bglA	-1.08072	2.6e-05
ydaA	-1.08001	1.75e-07
pgk	-1.07783	5.57e-07
yraP	-1.0766	2.38e-06
sitA	-1.07503	4.31e-07
malS	-1.07005	0.000346653
malT	-1.06862	5.47e-07
yacH	-1.06814	0.00338536
rplL	-1.06785	1.13e-06
dgoA	-1.06639	0.0103254
STM3128	-1.06185	0.0431948
uvrD	-1.06072	0.000359704
ais	-1.05608	0.000153774
STM4071	-1.05512	0.10642
menC	-1.05512	0.10642
rnt	-1.05512	0.10642
yejM	-1.05149	0.0142309
yabC	-1.04775	6.68e-07
queA	-1.04683	0.180454
STM2788	-1.04683	0.180454
thiE	-1.04621	0.00217697
ygcB	-1.04498	0.0288285
STM2605	-1.04448	0.00273099
dapD	-1.04176	0.0008348
rhaS	-1.03991	0.0426894
nhaB	-1.03991	0.0426894
trpB	-1.03803	2.86e-06
STM0692	-1.03249	0.0653169
yfdZ	-1.03226	3.11e-06
truA	-1.02805	0.0285602
yiiM	-1.0259	0.0141393
garK	-1.02275	0.335687
yfgE	-1.02275	0.335687
narJ	-1.02275	0.335687
STM1236	-1.02275	0.335687
STM1045	-1.02275	0.335687
yfiH	-1.02273	0.00182445
STM1627	-1.01982	0.00150617
slrP	-1.01454	1.95e-06
fur	-1.01055	0.000107625
glpC	-1.00947	3.11e-05
celB	-1.00658	0.00767804
gcd	-1.00396	0.000112758
yjeF	-1.00344	0.0139985
rep	-1.00249	0.0414861
acrA	-0.999721	1.56e-06
poxB	-0.999065	8.26e-05
yheV	-0.998632	0.175012
orf32	-0.998632	0.175012
cbiH	-0.998285	0.0279308
fnr	-0.995642	5.89e-06
serB	-0.991552	0.010209
glpD	-0.990918	3.15e-05
STM0571	-0.988342	0.0628082
STM1859	-0.988342	0.0628082
cutF	-0.985131	0.0275822
fis	-0.981787	0.00360669
STM0857	-0.977186	0.000983328
thiF	-0.974118	6.93e-05
iroN	-0.973898	0.000854278
abc	-0.973182	3.73e-05
yjeE	-0.969961	0.0614552
lpdA	-0.969109	3.31e-06
ptsI	-0.967899	3.37e-06
ompA	-0.967181	3.08e-06
yhhX	-0.961659	0.0268408
STM3508	-0.961084	0.169014
csdA	-0.961084	0.169014
STM1046	-0.961084	0.169014
glnH	-0.960843	8.32e-06
cysD	-0.959764	0.000678238
thiC	-0.955341	6.22e-06
yfcF	-0.95274	0.00121031
pdxJ	-0.951779	0.0058084
ybhS	-0.951648	0.000696038
ybbK	-0.948542	1.11e-05
atpB	-0.947969	3.35e-05
sitD	-0.94651	0.000260876
shdA	-0.946216	0.0184433
STM4506	-0.944829	0.00143674
yqjG	-0.944325	9.91e-06
PSLT001	-0.943827	0.320729
STM4067	-0.943827	0.320729
STM3166	-0.943827	0.320729
yedD	-0.943827	0.320729
ynhA	-0.943827	0.320729
metR	-0.941122	0.00578019
lrhA	-0.941122	0.00578019
ptsA	-0.941086	0.000930249
pabC	-0.936078	0.00576418
manY	-0.931944	6.86e-06
STM0724	-0.930997	0.162797
STM0716	-0.930997	0.162797
STM4421	-0.930997	0.162797
ygiM	-0.929449	7.31e-05
treB	-0.929013	0.0130349
creB	-0.927176	0.0930564
ybjG	-0.924263	0.0372251
tyrA	-0.922388	0.00962167
uvrC	-0.921813	0.00452409
yebK	-0.917892	0.000286409
yibP	-0.910885	0.0902398
STM1583	-0.91046	1.39e-05
frdB	-0.910254	2.03e-05
sdaB	-0.908449	0.000581597
idnT	-0.906342	0.156562
STM4213	-0.906342	0.156562
yrbC	-0.901979	1.52e-05
samB	-0.899791	0.000175855
mesJ	-0.892987	0.304332
STM1856	-0.892987	0.304332
htrB	-0.892987	0.304332
yfcX	-0.892084	0.000153752
STM1082	-0.891884	0.0531507
ybdQ	-0.88949	4.83e-05
folK	-0.885767	0.15043
nuoB	-0.885	0.00249068
pgi	-0.8844	2.94e-05
sitB	-0.88396	0.000351152
yicL	-0.883575	0.0847547
yidA	-0.883378	0.000462579
ydcI	-0.881892	0.0336657
talA	-0.875925	3.41e-05
lpxD	-0.87263	0.00356047
bfd	-0.872016	0.082115
fimH	-0.868336	0.144473
sseB	-0.866823	0.00431545
yggN	-0.864556	0.000318759
grxB	-0.864103	2.79e-05
STM2606	-0.862703	0.0154241
yghA	-0.859992	0.00293913
yaiA	-0.8586	0.0066255
pepQ	-0.857544	0.000768933
yfjG	-0.857484	0.288014
yohC	-0.857386	0.00248557
crr	-0.852809	3.79e-05
argE	-0.85252	0.000316823
ptsO	-0.850502	0.00833032
glnQ	-0.850091	0.00143563
lysA	-0.850091	0.00143563
yhjO	-0.846964	0.00213178
ybbB	-0.845405	0.00213173
era	-0.844776	0.00144498
glnL	-0.843485	0.0746914
ygiK	-0.8404	0.133223
galP	-0.839098	0.000200221
degS	-0.83899	0.0445648
ydgR	-0.837534	0.000246524
dsbC	-0.836411	0.00288158
slyD	-0.833091	9.63e-05
PSLT045	-0.831281	0.272365
maa	-0.828335	0.0701755
pflA	-0.827249	0.00212534
arcA	-0.827046	0.000140301
mfd	-0.820841	0.00397165
sucB	-0.820556	0.000125507
yfcG	-0.818058	0.00102406
yncD	-0.815465	0.0660008
STM2594	-0.813805	0.000436492
ybjP	-0.811624	0.00024156
glgS	-0.811144	0.257606
STM3079	-0.811144	0.257606
sulA	-0.811144	0.257606
yggG	-0.809565	0.0385341
pdxH	-0.800394	0.0015069
ygjU	-0.80028	0.000134266
yceI	-0.800215	0.00115597
gapA	-0.795601	0.00010975
STM2571	-0.795183	0.243799
yadR	-0.795183	0.243799
ribF	-0.794773	0.0586026
efp	-0.790419	0.0569351
sfsA	-0.790419	0.0569351
recN	-0.787477	0.00266487
pflB	-0.784189	0.000135575
STM2912	-0.78222	0.230932
STM2803	-0.78222	0.230932
hsdR	-0.781948	0.00184499
ygiC	-0.781744	0.00302796
traG	-0.781232	0.00205441
otsB	-0.778731	0.00120359
melA	-0.777194	0.0308141
STM2573	-0.771483	0.218962
yahO	-0.770149	0.00741808
rseA	-0.768147	0.000213511
hpaB	-0.767467	0.0908513
ilvI	-0.763627	0.027265
yceA	-0.762444	0.207831
uppS	-0.761554	0.00903242
tatB	-0.761112	0.00065265
moaA	-0.753745	0.0413875
prc	-0.753158	0.000706661
ssb	-0.752269	0.0158478
yqiC	-0.749936	0.000531782
zntA	-0.744842	0.000394891
yeiG	-0.743994	0.0218756
glgP	-0.742007	0.000343309
caiF	-0.738373	0.0673317
STM1366	-0.738373	0.0673317
ptsG	-0.737588	0.000614339
yfhP	-0.737144	0.170495
nrdE	-0.736663	0.0198119
yidC	-0.735201	0.00188746
ybdH	-0.728926	0.00513557
pepN	-0.726423	0.000615193
exoX	-0.722945	0.0533141
rhaR	-0.721418	0.051881
ileS	-0.714367	0.000945714
fkpA	-0.713821	0.000756637
orf6	-0.713604	0.000882865
STM1672	-0.712946	0.00058461
murF	-0.711499	0.00268354
cyaA	-0.711462	0.00868533
speB	-0.708129	0.0194887
pfkA	-0.707529	0.000893837
asnB	-0.703721	0.00107387
yhhT	-0.699051	0.030491
yfcY	-0.698667	0.00932999
yciF	-0.697924	0.0891104
dedD	-0.694488	0.0805015
ybgI	-0.694025	0.0257741
dacC	-0.690491	0.00529501
manX	-0.687742	0.00084165
accB	-0.686858	0.00126549
uvrA	-0.680209	0.00145643
STM2668	-0.679441	0.0416234
yfbE	-0.676512	0.00335843
cycA	-0.672078	0.00798635
STM1534	-0.668923	0.01701
typA	-0.66736	0.00525713
galM	-0.665878	0.0113177
yecA	-0.665878	0.0113177
ytfB	-0.665283	0.0103204
rpsG	-0.658504	0.00222222
rhuM	-0.656574	0.00793754
recB	-0.656266	0.0150814
yoaA	-0.655822	0.0287067
dgkA	-0.655727	0.0319823
proQ	-0.655416	0.0434986
STM3651	-0.654874	0.0651581
yjdC	-0.654758	0.00283483
ssaT	-0.654507	0.0803486
sopB	-0.654237	0.0915924
rfaH	-0.653809	0.109341
yhhA	-0.653598	0.00210777
nrdD	-0.653229	0.00423332
murI	-0.65259	0.157477
STM1643	-0.652396	0.164715
ygfZ	-0.651107	0.20965
fadB	-0.650716	0.00204384
STM0479	-0.64942	0.260453
cof	-0.648838	0.276113
yheU	-0.648161	0.293284
apbA	-0.647486	0.0126533
yiiP	-0.647362	0.312188
STM1036	-0.647362	0.312188
yrfH	-0.646647	0.0142925
yajB	-0.646406	0.333095
cysJ	-0.646406	0.333095
yifK	-0.645242	0.356346
STM2762	-0.645242	0.356346
STM4509	-0.643792	0.382371
yejG	-0.643792	0.382371
ymfB	-0.643792	0.382371
STM3547	-0.643553	0.0211518
fidL	-0.641938	0.411731
sbcD	-0.639483	0.445188
STM3167	-0.639483	0.445188
nrdA	-0.637734	0.00387867
eno	-0.636643	0.00199058
ubiB	-0.636306	0.0413772
STM3549	-0.636078	0.483814
ydcX	-0.636078	0.483814
ydgM	-0.636078	0.483814
gsp	-0.632924	0.00373354
nusG	-0.631926	0.0556582
STM4320	-0.631038	0.52922
yiiR	-0.631038	0.52922
sinI	-0.631038	0.52922
STM2372	-0.631038	0.52922
STM1269	-0.630132	0.0106097
frdD	-0.630053	0.00611862
yciO	-0.629904	0.0254047
ilvN	-0.629214	0.0650274
glmS	-0.629098	0.00879799
ydgH	-0.628677	0.00581496
wecB	-0.628074	0.00770239
topA	-0.627768	0.00550224
secE	-0.625848	0.0770654
putA	-0.625848	0.0770654
proA	-0.625621	0.0322433
uvrY	-0.624777	0.0108179
STM4053	-0.622817	0.584049
yieG	-0.622817	0.584049
STM0345	-0.622817	0.584049
STM3085	-0.622817	0.584049
ygcH	-0.622817	0.584049
STM2303	-0.622817	0.584049
napH	-0.622817	0.584049
STM2244	-0.622817	0.584049
STM1060	-0.622817	0.584049
STM2955	-0.621556	0.0928585
STM3691	-0.620912	0.0239196
mazG	-0.620643	0.0410227
ybbO	-0.618935	0.102657
kdsA	-0.616712	0.0485106
yhbN	-0.614832	0.0215616
ygdH	-0.613938	0.0138361
proB	-0.608092	0.143524
yliI	-0.60701	0.653324
citC2	-0.60701	0.653324
rpmE2	-0.60701	0.653324
PSLT036	-0.60701	0.653324
STM4450	-0.60701	0.653324
STM4270	-0.60701	0.653324
STM4208	-0.60701	0.653324
STM2592	-0.60701	0.653324
yfhD	-0.60701	0.653324
eutS	-0.60701	0.653324
panC	-0.60701	0.653324
yadI	-0.60701	0.653324
yeaR	-0.60701	0.653324
flgD	-0.60701	0.653324
trpE	-0.604789	0.155883
hisI	-0.601675	0.00781534
sdhD	-0.598561	0.0877815
fadD	-0.59765	0.0115226
gcpE	-0.597517	0.0238915
pstB	-0.594916	0.0963318
STM3118	-0.589793	0.0214348
yeiR	-0.589735	0.0297842
STM3135	-0.5894	0.00450267
STM1251	-0.588969	0.00488596
recD	-0.587713	0.113632
ybdK	-0.587384	0.0725518
cysQ	-0.586994	0.0267997
STM2610	-0.586628	0.0100343
hsdM	-0.586375	0.0528179
STM0858	-0.585475	0.225347
treA	-0.585184	0.00662293
STM2740	-0.584707	0.00527341
ydiY	-0.584502	0.0285764
gogB	-0.584111	0.0120287
hscA	-0.58096	0.0372889
gntR	-0.580625	0.131031
accD	-0.580129	0.0855076
yihQ	-0.57819	0.249968
STM1839	-0.575835	0.0352629
yibF	-0.575783	0.00561372
aceF	-0.57163	0.00606958
adhE	-0.570938	0.00531259
rfbD	-0.569943	0.0183671
cpxR	-0.569542	0.0596152
yqeF	-0.569255	0.278886
glnA	-0.568296	0.00912422
oxyR	-0.565642	0.0441239
rpmG	-0.565144	0.0651826
dcoA	-0.56412	0.74963
ybgT	-0.56412	0.74963
trpR	-0.56412	0.74963
fxsA	-0.56412	0.74963
yjdE	-0.56412	0.74963
xseB	-0.56412	0.74963
yjbE	-0.56412	0.74963
rhaT	-0.56412	0.74963
STM3767	-0.56412	0.74963
yhdU	-0.56412	0.74963
lysR	-0.56412	0.74963
STM2816	-0.56412	0.74963
STM2507	-0.56412	0.74963
STM2273	-0.56412	0.74963
yehS	-0.56412	0.74963
stcD	-0.56412	0.74963
orf245	-0.56412	0.74963
STM1614	-0.563975	0.116341
lpxC	-0.561657	0.00745571
ylaB	-0.5578	0.188048
yfbU	-0.556833	0.0122292
leuA	-0.553744	0.007391
dapA	-0.551985	0.0191141
avtA	-0.5472	0.0899706
gshB	-0.546447	0.114709
ygaF	-0.545345	0.0216
eutP	-0.543529	0.354545
STM0818	-0.54262	0.0424596
rseB	-0.541864	0.0597796
recC	-0.537829	0.0423669
aldB	-0.536312	0.00915504
mppA	-0.535026	0.0140694
STM4551	-0.534555	0.378497
livM	-0.534555	0.378497
tolC	-0.531377	0.00978339
rimM	-0.529411	0.0118946
sodA	-0.528005	0.0203603
ubiC	-0.525127	0.025557
STM3863	-0.524039	0.405125
deoC	-0.522834	0.0152297
ntpA	-0.521926	0.275795
selD	-0.521926	0.275795
rplJ	-0.517752	0.0141117
yhaO	-0.517546	0.167431
wecF	-0.516892	0.0880395
pbpG	-0.515531	0.290865
ybeD	-0.51509	0.0258624
gutQ	-0.514136	0.0816231
uspB	-0.51261	0.0516254
STM2359	-0.511548	0.43491
leuC	-0.508927	0.0465411
polA	-0.506447	0.0184992
nifU	-0.503709	0.0340117
STM3766	-0.502897	0.195558
yfgA	-0.502897	0.195558
ybhQ	-0.502696	0.0337709
ybaW	-0.500734	0.324926
sitC	-0.500668	0.0208022
aceE	-0.500523	0.0146094
sufB	-0.498416	0.0185521
bcsC	-0.496564	0.257565
STM0660	-0.494353	0.212231
yeeI	-0.494353	0.212231
map	-0.493823	0.0765879
rpoC	-0.493783	0.0159198
yeaA	-0.493049	0.023268
aroB	-0.492028	0.0403092
dnaG	-0.491198	0.062929
ppc	-0.489205	0.0222475
STM3792	-0.488931	0.0648887
nth	-0.488882	0.161119
smg	-0.486355	0.0190086
ubiE	-0.485978	0.129842
STM1485	-0.483946	0.0564525
yahN	-0.482478	0.365328
clpA	-0.482275	0.0200469
ymdC	-0.479959	0.114564
btuB	-0.478687	0.0779914
marC	-0.47789	0.5066
hisH	-0.476994	0.298821
yhbY	-0.474878	0.185112
entF	-0.47165	0.388435
pepA	-0.469724	0.0829863
yjeP	-0.46583	0.123835
atpA	-0.463534	0.031048
ycfP	-0.461645	0.113156
moeA	-0.461058	0.331881
fabH	-0.460389	0.154182
yneB	-0.459794	0.0270906
cueR	-0.459388	0.413841
yjaB	-0.459388	0.413841
yehT	-0.456198	0.137113
STM3194	-0.454449	0.550416
gcvP	-0.453422	0.0579322
safC	-0.451155	0.0615057
mipA	-0.44817	0.0311961
yigA	-0.447993	0.304142
secG	-0.442023	0.370563
artJ	-0.435115	0.0344287
yidE	-0.433467	0.197329
mtlA	-0.432611	0.0391936
pheA	-0.432392	0.0781095
folC	-0.429245	0.472984
trxB	-0.428059	0.0581431
serS	-0.427801	0.131771
gpmA	-0.427578	0.0372492
STM2868	-0.423937	0.601468
bcfH	-0.423937	0.601468
ycgM	-0.423937	0.601468
STM1494	-0.423937	0.601468
sufD	-0.421787	0.0983629
pykF	-0.421097	0.0404395
trpS2	-0.420426	0.191488
hisC	-0.419353	0.0421283
STM2281	-0.417302	0.264545
STM0327	-0.413129	0.0516674
amyA	-0.412615	0.0473741
nemA	-0.41205	0.0728896
sufI	-0.410433	0.507645
STM1535	-0.410433	0.507645
repA	-0.409394	0.209701
degQ	-0.409037	0.064547
recA	-0.40886	0.0671455
yiaF	-0.406114	0.15594
sdhA	-0.405452	0.286633
rfaG	-0.398396	0.161564
hupB	-0.396792	0.208239
mukB	-0.394867	0.103823
deoB	-0.391469	0.0573984
yajQ	-0.386412	0.299894
proC	-0.38489	0.162379
cysP	-0.382871	0.27039
hydG	-0.382574	0.662078
yihO	-0.382574	0.662078
STM3601	-0.382574	0.662078
ftsX	-0.382574	0.662078
hemL	-0.382574	0.662078
yebW	-0.382574	0.662078
STM4496	-0.381819	0.0788908
finO	-0.381686	0.392195
STM4267	-0.38154	0.23415
ycfD	-0.38154	0.23415
imp	-0.381503	0.071552
nifJ	-0.380859	0.0735916
yaeR	-0.380699	0.208379
katE	-0.379648	0.0769951
ttk	-0.378473	0.439481
mrp	-0.378473	0.439481
yhjJ	-0.376735	0.0745688
yghJ	-0.375192	0.210046
eutK	-0.374977	0.371968
STM0360	-0.374217	0.271543
ygjT	-0.373003	0.501994
rfaF	-0.370888	0.41293
tktA	-0.370493	0.11239
dnaJ	-0.366902	0.216917
xthA	-0.366365	0.30103
yijO	-0.366064	0.338596
yadF	-0.365564	0.11023
ilvD	-0.36366	0.0875442
aidB	-0.363601	0.0993476
STM4015	-0.361607	0.590378
STM3737	-0.361607	0.590378
greB	-0.361607	0.590378
yqiA	-0.361607	0.590378
STM2358	-0.361607	0.590378
udp	-0.360569	0.078538
STM1864	-0.359674	0.0855018
STM0859	-0.359205	0.435233
trkA	-0.358279	0.125929
pqaB	-0.357893	0.203852
pnp	-0.357351	0.123249
glnG	-0.356709	0.258289
htpG	-0.356053	0.141975
yeaG	-0.353768	0.0836128
xapB	-0.353497	0.536502
elaA	-0.353334	0.240197
cca	-0.352995	0.19905
clpB	-0.351633	0.0946491
yadG	-0.350849	0.143553
STM2589	-0.349193	0.493967
uspA	-0.34909	0.0956759
yqhE	-0.347078	0.142296
proS	-0.345314	0.173173
emrB	-0.345008	0.168922
ybhE	-0.344218	0.166284
eutC	-0.343674	0.282169
orf319	-0.34303	0.158563
malP	-0.341167	0.17076
slt	-0.334507	0.267099
agp	-0.332352	0.114989
ubiF	-0.331103	0.574711
ybaL	-0.329114	0.640327
fhuF	-0.329114	0.640327
STM0409	-0.329114	0.640327
oppD	-0.328771	0.185011
surA	-0.326541	0.181683
yhbL	-0.325315	0.206639
sugE	-0.324926	0.260959
yaaH	-0.323289	0.735964
yrbG	-0.323289	0.735964
yfiE	-0.323289	0.735964
pgpB	-0.322758	0.445643
ybhL	-0.32249	0.128333
STM4492	-0.321269	0.159546
cbiF	-0.321175	0.307191
ompF	-0.320754	0.117834
STM3771	-0.319857	0.179339
yggB	-0.319229	0.328905
STM2486	-0.316922	0.194356
cyoB	-0.316228	0.138036
yohK	-0.313002	0.558722
yaiW	-0.312475	0.201586
ypeC	-0.312252	0.352969
feoA	-0.306266	0.364934
yhdE	-0.305474	0.404244
ydiV	-0.305124	0.617208
yeaH	-0.304355	0.138557
pepE	-0.301017	0.54351
lysS	-0.30067	0.19077
accA	-0.295416	0.264444
STM1560	-0.293959	0.326087
yccX	-0.292496	0.529362
gltI	-0.291527	0.162125
ompS	-0.291499	0.595774
ptsN	-0.291306	0.250625
ybhK	-0.288548	0.697773
yhiN	-0.288548	0.697773
pduX	-0.288548	0.697773
STM0164	-0.288548	0.697773
STM1532	-0.288548	0.697773
guaC	-0.288446	0.321107
STM3775	-0.287505	0.224406
srmB	-0.287453	0.19726
frdA	-0.286256	0.167536
smf	-0.286127	0.516302
ycbK	-0.285926	0.201799
emrA	-0.284825	0.196732
galE	-0.282102	0.19044
fliY	-0.279469	0.193363
csgF	-0.277061	0.208183
STM2011	-0.27658	0.558936
rpoZ	-0.276217	0.22123
yhjW	-0.275283	0.223994
STM4098	-0.274619	0.664715
slp	-0.274619	0.664715
yicC	-0.273492	0.233148
STM3120	-0.272901	0.433305
STM0930	-0.270997	0.427015
nlpB	-0.268773	0.28908
potB	-0.267111	0.636497
hisF	-0.265868	0.35413
nusB	-0.265803	0.268548
rfe	-0.265268	0.405336
repC	-0.26268	0.435143
rpoH	-0.260827	0.210093
ybaY	-0.258577	0.268313
nrdB	-0.258403	0.268038
fba	-0.258197	0.207583
STM2135	-0.256864	0.57195
nlpD	-0.256467	0.21494
ytfJ	-0.2518	0.286856
ybbP	-0.251744	0.259621
STM4446	-0.250859	0.502434
acrB	-0.247623	0.250262
dnaC	-0.244657	0.298967
relA	-0.243121	0.243798
dinG	-0.241372	0.472379
yhbC	-0.241282	0.49018
yafC	-0.241007	0.535672
ynfC	-0.240777	0.565571
allC	-0.240418	0.602784
ygfB	-0.240306	0.316928
phsA	-0.240149	0.625185
psd	-0.239862	0.293572
pdxB	-0.239774	0.651021
yjfP	-0.238284	0.718134
STM2570	-0.238284	0.718134
kgtP	-0.236448	0.764686
yeeO	-0.236448	0.764686
STM1741	-0.236448	0.764686
STM1050	-0.236448	0.764686
yegS	-0.235802	0.323417
adhP	-0.233682	0.34896
wraB	-0.232569	0.259567
hcp	-0.231106	0.829706
yraL	-0.231106	0.829706
nxiA	-0.225065	0.612906
cypD	-0.223806	0.422298
pmrD	-0.222552	0.635857
STM1586	-0.221783	0.365557
ppiC	-0.219165	0.662331
cobB	-0.219033	0.521466
ybdR	-0.214354	0.693457
yhgF	-0.212958	0.376049
tolA	-0.210517	0.395667
yfbG	-0.209876	0.308932
yhfK	-0.208734	0.590311
yafK	-0.207494	0.452326
STM1836	-0.206981	0.731079
STM1785	-0.206981	0.731079
tdk	-0.203071	0.671364
manZ	-0.202595	0.32888
carA	-0.202203	0.34022
orgA	-0.201471	0.629073
orf242	-0.2006	0.596916
sucA	-0.200323	0.343535
yqjE	-0.197468	0.439448
icdA	-0.196743	0.361123
glgA	-0.194721	0.414826
aroM	-0.194436	0.495665
glpR	-0.194256	0.778608
STM3033	-0.194256	0.778608
STM1097	-0.194256	0.778608
himA	-0.192551	0.481393
ydeV	-0.191044	0.354824
melR	-0.187808	0.42603
sodB	-0.186596	0.65863
STM0870	-0.185607	0.739853
lepB	-0.18558	0.478964
yaiU	-0.182647	0.43355
wecE	-0.181958	0.497365
spvD	-0.181262	0.509805
secD	-0.180873	0.529234
yncB	-0.178542	0.391584
rbsB	-0.178458	0.440512
deoR	-0.17815	0.664159
argC	-0.171405	0.542191
spvR	-0.170474	0.715043
narV	-0.170474	0.715043
yehV	-0.169916	0.516455
priA	-0.16931	0.786262
lpxH	-0.167028	0.843912
yccR	-0.164518	0.673205
pta	-0.162493	0.531814
cdaR	-0.161042	0.490838
fumC	-0.159375	0.449599
yiaH	-0.158297	0.750545
fhlA	-0.156547	0.518975
aceB	-0.153842	0.457454
STM2655	-0.153699	0.72309
sspB	-0.152828	0.790693
STM1857	-0.152828	0.790693
STM1810	-0.152828	0.790693
yfjB	-0.152481	0.487598
dgt	-0.151367	0.575877
gcvR	-0.151175	0.701202
ftsN	-0.14958	0.683244
ylaC	-0.149043	0.753868
dppF	-0.14729	0.726061
sucD	-0.144856	0.559769
dmsB	-0.139771	0.847617
aroG	-0.139771	0.847617
malM	-0.139771	0.847617
yidQ	-0.139771	0.847617
STM0038	-0.139771	0.847617
nifS	-0.136047	0.630287
STM0332	-0.13314	0.694321
rpoB	-0.132669	0.516116
prsA	-0.131048	0.546998
rbsC	-0.130301	0.759614
rcsB	-0.127799	0.547916
yqfA	-0.126447	0.622628
zur	-0.126089	0.735029
murE	-0.126089	0.735029
yceH	-0.125931	0.760657
cbiP	-0.122171	0.761425
fdnG	-0.122171	0.761425
nagE	-0.120502	0.566648
rbfA	-0.120211	0.795576
thrC	-0.119067	0.64695
mutS	-0.118903	0.761975
hflK	-0.117237	0.62358
umuC	-0.114049	0.670347
STM2300	-0.111239	0.762721
argB	-0.111228	0.592456
gpmB	-0.108463	0.844558
mrsA	-0.105698	0.701738
celD	-0.10561	0.657328
frr	-0.10261	0.689623
narL	-0.101355	0.741451
ybjZ	-0.100608	0.68649
STM4157	-0.100422	0.761848
yeaD	-0.0984701	0.71604
STM3844	-0.0983496	0.761305
yjcG	-0.0981713	0.741596
hslU	-0.0978103	0.678955
folE	-0.0945951	0.834829
rpoE	-0.0900794	0.678568
STM3291	-0.0895941	0.827708
prlC	-0.0892476	0.713913
tesB	-0.0886947	0.740219
cutA	-0.0868072	0.697175
fadH	-0.0830866	0.811975
STM2478	-0.0824384	0.737021
ydaL	-0.0821525	0.808721
ftsL	-0.0798098	0.762185
thiG	-0.079054	0.743492
ddg	-0.0767216	0.726953
thiH	-0.0758458	0.712105
araC	-0.0751148	0.74307
ptsH	-0.072057	0.775403
yecS	-0.0718362	0.84922
STM1760	-0.0718362	0.84922
STM1795	-0.071683	0.871802
flgE	-0.071521	0.887322
prpC	-0.0713239	0.90033
suhB	-0.071167	0.908014
acnB	-0.0710303	0.739155
yigZ	-0.070933	0.9168
STM3698	-0.0697856	0.939793
yhcO	-0.0697856	0.939793
yjbQ	-0.0680069	0.798029
yijP	-0.0679368	0.79892
yrbB	-0.0675987	0.956914
STM2509	-0.0675987	0.956914
yfcM	-0.0675987	0.956914
cbiM	-0.0675987	0.956914
tolQ	-0.0671742	0.782555
ftsZ	-0.0662736	0.745667
ybiB	-0.0643693	0.835645
STM0402	-0.0639828	0.762633
ptrB	-0.0626594	0.767373
gltA	-0.06233	0.768463
argS	-0.0608839	0.831267
mopA	-0.0588637	0.773712
rbsR	-0.0555457	0.845378
narX	-0.0512616	0.865307
panD	-0.0510654	0.906663
rpoN	-0.0501339	0.818923
STM1618	-0.0497584	0.854573
osmC	-0.0483764	0.815624
yjiN	-0.0467019	0.920723
trpS	-0.0454462	0.856239
dsdA	-0.0439902	0.893831
topB	-0.0437635	0.928923
PSLT025	-0.0421969	0.912683
acs	-0.0419636	0.867547
potD	-0.0416864	0.881377
clpX	-0.0404903	0.844744
araD	-0.0400567	0.938156
hupA	-0.0394794	0.894395
yhjN	-0.0383552	0.879218
cysI	-0.0372334	0.916037
STM1556	-0.035413	0.93198
yciR	-0.0352795	0.881056
atpH	-0.0341786	0.876409
cspC	-0.0331562	0.886942
barA	-0.032998	0.908138
gltL	-0.0308078	0.927801
fadA	-0.0293978	0.894121
STM4207	-0.0262593	0.932637
yjaG	-0.0233392	0.922067
agaR	-0.0226862	0.940499
yhgI	-0.0214424	0.946544
metH	-0.0196156	0.947523
glk	-0.0193688	0.975864
yidZ	-0.0176265	0.956995
yqjI	-0.0172043	0.960456
STM1539	-0.0158651	0.947125
qor	-0.0151244	0.945586
STM1131	-0.0146099	0.95956
lysC	-0.0145866	0.96698
mdoH	-0.0131711	0.972609
rbsA	-0.0117383	0.961473
pyrG	-0.00811667	0.969522
gabD	-0.00797657	0.97752
asd	-0.00788392	0.971849
yhcP	-0.0049583	0.99252
rcsC	-0.0049583	0.99252
nhaR	-0.00307122	0.991892
talB	-0.00218124	0.992033
STM0100	0	1
ycbC	0	1
lpxK	0	1
STM0099	0	1
STM0971	0	1
dmsC	0	1
infA	0	1
STM0952	0	1
serW	0	1
rluA	0	1
STM0929	0	1
nanH	0	1
STM0927	0	1
STM0926	0	1
STM0925	0	1
STM0924	0	1
STM0923	0	1
STM0922	0	1
STM0921	0	1
STM0920	0	1
STM0919	0	1
STM0918	0	1
STM0917	0	1
STM0916	0	1
STM0915	0	1
STM0914	0	1
STM0913	0	1
STM0912	0	1
STM0911	0	1
STM0910	0	1
STM0909	0	1
STM0905	0	1
STM0904	0	1
STM0903	0	1
STM0902	0	1
STM0901	0	1
STM0900	0	1
STM0899	0	1
STM0898A	0	1
STM0898	0	1
STM0897	0	1
STM0896	0	1
STM0895	0	1
STM0894	0	1
STM0893	0	1
STM0885	0	1
ybiR	0	1
STM0835	0	1
rhlE	0	1
STM0083	0	1
STM0810	0	1
STM0809	0	1
ybhM	0	1
STM0799	0	1
STM0080	0	1
modB	0	1
STM0777	0	1
STM0771	0	1
STM0769	0	1
fixX	0	1
dcoC	0	1
STM0765	0	1
fixC	0	1
lysZ	0	1
lysY	0	1
lysW	0	1
valT	0	1
lysT	0	1
nei	0	1
STM0727	0	1
STM0722	0	1
STM0715	0	1
STM0707	0	1
caiD	0	1
ybfN	0	1
metT	0	1
leuW	0	1
glnU	0	1
glnW	0	1
metU	0	1
glnV	0	1
glnX	0	1
ybeR	0	1
STM0649	0	1
STM0065	0	1
crcB	0	1
citC	0	1
citD	0	1
citX	0	1
citG	0	1
citG2	0	1
STM0613	0	1
STM0612	0	1
STM0610	0	1
ybdA	0	1
fepD	0	1
fepG	0	1
fepC	0	1
citE2	0	1
fes	0	1
ybdJ	0	1
citD2	0	1
STM0576	0	1
STM0573	0	1
STM0566	0	1
STM0565	0	1
STM0562	0	1
STM0561	0	1
STM0057	0	1
STM0555	0	1
STM0554	0	1
argU	0	1
STM0551	0	1
STM0056	0	1
fimC	0	1
fimI	0	1
ybcI	0	1
STM0055	0	1
purE	0	1
arcC	0	1
ylbE	0	1
fdrA	0	1
STM0054	0	1
glxK	0	1
allP	0	1
ybbV	0	1
gip	0	1
apt	0	1
ybaM	0	1
traX	0	1
PSLT106	0	1
rpmJ2	0	1
traQ	0	1
traF	0	1
trbC	0	1
traW	0	1
trbI	0	1
PSLT087	0	1
traR	0	1
traP	0	1
traB	0	1
traK	0	1
traE	0	1
traL	0	1
traA	0	1
traJ	0	1
finP	0	1
ffs	0	1
psiA	0	1
psiB	0	1
PSLT065	0	1
PSLT064	0	1
PSLT062	0	1
ybaZ	0	1
PSLT060	0	1
PSLT059	0	1
PSLT058	0	1
PSLT057	0	1
PSLT056	0	1
PSLT050	0	1
PSLT033	0	1
repA2	0	1
glnK	0	1
PSLT021	0	1
PSLT020	0	1
pefB	0	1
pefI	0	1
orf7	0	1
srgA	0	1
srgB	0	1
PSLT007	0	1
tap	0	1
repA3	0	1
STM4597	0	1
sthA	0	1
yjjX	0	1
leuQ	0	1
leuP	0	1
leuV	0	1
bglJ	0	1
yjjQ	0	1
STM4537	0	1
yjiS	0	1
STM4520	0	1
yjiJ	0	1
yjiG	0	1
STM4510	0	1
STM4502	0	1
STM4488	0	1
leuX	0	1
idnK	0	1
idnO	0	1
STM4478	0	1
yjgN	0	1
yjgM	0	1
yjgK	0	1
yjgG	0	1
pyrL	0	1
STM4444	0	1
STM4428	0	1
STM4424	0	1
STM4422	0	1
ytfF	0	1
STM4390	0	1
yjfK	0	1
STM4372	0	1
yjfJ	0	1
yjfI	0	1
yjeT	0	1
STM0436A	0	1
glyY	0	1
glyX	0	1
glyV	0	1
ecnA	0	1
pheR	0	1
EthD	0	1
STM4313	0	1
yaaY	0	1
nrfE	0	1
nrfD	0	1
STM4276	0	1
STM4272	0	1
soxS	0	1
phnU	0	1
STM4255	0	1
STM4253	0	1
STM4239	0	1
yjbG	0	1
yjbF	0	1
STM4218	0	1
STM4217	0	1
STM4216	0	1
STM4215	0	1
STM4214	0	1
STM4212	0	1
STM4211	0	1
STM4209	0	1
STM4206	0	1
STM4203	0	1
STM4197	0	1
STM4191	0	1
rrfE	0	1
rrlE	0	1
gltV	0	1
rrsE	0	1
STM4158	0	1
STM4156	0	1
STM4155	0	1
thrT	0	1
glyT	0	1
tyrU	0	1
thrU	0	1
STM4140	0	1
rrfB	0	1
rrlB	0	1
STM4134	0	1
ileU	0	1
rrsB	0	1
STM4070	0	1
STM4057	0	1
STM4051	0	1
STM4042	0	1
STM4041	0	1
yiiG	0	1
yshA	0	1
STM4014	0	1
spf	0	1
rrfA	0	1
rrlA	0	1
alaT	0	1
ileT	0	1
rrsA	0	1
STM3980	0	1
yigW	0	1
yigI	0	1
rarD	0	1
yigF	0	1
yifL	0	1
STM3944	0	1
STM3942	0	1
STM3941	0	1
proM	0	1
leuT	0	1
hisR	0	1
argX	0	1
[truncated: 2,720 more rows]
